# Supplementary material for: Dynamic oropharyngeal and faecal microbiota during treatment in infants hospitalized for bronchiolitis compared with age-matched healthy subjects
Source: Sci Rep. 2017 Sep 12;7:11266. doi: 10.1038/s41598-017-11311-z (PMC5595837; doi:10.1038/s41598-017-11311-z)
Supplement: Supplementary file 2 — Supplementary Table [file 41598_2017_11311_MOESM2_ESM.xls]

## Sheet: Legend
Title: Dynamic oropharyngeal and faecal microbiota during treatment in infants hospitalized for bronchiolitis compared with age-matched healthy subjects Qian Hu3,#, Wenkui Dai2,#, Qian Zhou4,#, Dan Fu5, Yuejie Zheng3, Wenjian Wang3, Yanhong Liu4, Qin Yang3, Dongling Dai6, Sixi Liu1, Guosheng Liu7, Shuaicheng Li2, Feiqiu Wen1,*
	AF and AP represents samples collected from diseased infants in 24 hours of hospitalization; CF and CP means samples collected from patients after clinical recovery; P and F stands for samples collected from healthy infants
Table 1	Sample Information
Table 2	Summary of sequencing data
Table 3	Confounder analysis(PERMANOVA, p.value < 0.05)
Table 4-5	Wilcoxon rank-sum test result of AF-vs-F and AP-vs-P at phylum level
Table 6-7	Wilcoxon rank-sum test result of AF-vs-F and AP-vs-P at genus level

## Sheet: Table 1
Group	ID	Age(month)	Weight(kg)	Gender	Delivery mode	Feed Pattern	History of Eczema	Maternal Asthma	Maternal Smoking	Course of treatment (days)	Clinical diagnosis	Antibiotic(hospitalization）	Other treatment (hospitalization）
Bronchiolitis	1	1.5	5.4	Male	C-section	Breastfeeding	-	-	-	5	-	-	Budesonide + Salbutamol(nebulized)
Bronchiolitis	2	5	7.7	Male	C-section	Breastfeeding	-	√	√	5	H. parainfluenzae	Erythrocin(2nd day to 4th day, Intravenous therapy)	Budesonide + Salbutamol(nebulized); Magnesium sulfate
Bronchiolitis	3	3	8.6	Male	Vaginal delivery	Breastfeeding	-	-	√	8	-	-	Budesonide + Salbutamol(nebulized)
Bronchiolitis	4	3	6.3	Male	Vaginal delivery	Formula feeding	-	-	√	7	-	-	Budesonide + Salbutamol(nebulized)
Bronchiolitis	5	7	7.5	Male	Vaginal delivery	Formula feeding	-	-	√	3	-	-	Budesonide + Salbutamol(nebulized)
Bronchiolitis	6	4	7.3	Female	C-section	Formula feeding	-	√	-	5	-	Erythrocin(2nd day to 3rd day, Oral administration)	Budesonide + Salbutamol(nebulized)
Bronchiolitis	7	1.5	6	Female	C-section	Formula feeding + Breastfeeding	-	-	√	6	-	Erythrocin(2nd day to 3rd day, Oral administration)	Budesonide + Salbutamol(nebulized); Magnesium sulfate
Bronchiolitis	8	4	8	Male	Vaginal delivery	Formula feeding	-	-	√	7	-	-	Budesonide + Salbutamol(nebulized); Magnesium sulfate
Bronchiolitis	9	4	6.8	Male	Vaginal delivery	Breastfeeding	√	-	-	9	-	-	Budesonide + Salbutamol(nebulized); Magnesium sulfate
Bronchiolitis	10	1.3	4.4	Female	Vaginal delivery	Formula feeding	-	-	√	6	S. pneumonia	Ceftriaxone(2nd day to 3rd day, Intravenous therapy)	Budesonide + Salbutamol(nebulized)
Bronchiolitis	11	5	9	Female	Vaginal delivery	Breastfeeding	-	-	-	5	-	-	Budesonide + Salbutamol(nebulized); Magnesium sulfate
Bronchiolitis	12	2.1	6	Male	Vaginal delivery	Breastfeeding	-	-	-	4	-	-	Budesonide + Salbutamol(nebulized)
Bronchiolitis	13	11	10	Male	Vaginal delivery	Formula feeding + Breastfeeding	√	-	√	13	-	Piperacillin Sodium and Tazobactam Sodium(6th day to 7th day, Intravenous therapy)	Budesonide + Salbutamol(nebulized); Magnesium sulfate
Bronchiolitis	14	5	9.5	Male	C-section	Breastfeeding	√	√	-	7	-	-	Budesonide + Salbutamol(nebulized)
Bronchiolitis	15	10	9.2	Male	C-section	Breastfeeding	√	-	-	6	-	Erythrocin(2nd day to 4th day, Intravenous therapy)	Budesonide + Salbutamol(nebulized)
Bronchiolitis	16	1.5	4.7	Male	Vaginal delivery	Breastfeeding	√	-	-	6	-	-	Budesonide + Salbutamol(nebulized)
Bronchiolitis	17	9	7.6	Female	Vaginal delivery	Formula feeding	-	-	√	6	S. pneumonia	Ceftriaxone(2nd day to 3rd day, Intravenous therapy)	Budesonide + Salbutamol(nebulized)
Bronchiolitis	18	6	8	Male	Vaginal delivery	Breastfeeding	√	-	√	26	-	Erythrocin(2nd day to 4th day, Intravenous therapy)	Budesonide + Salbutamol(nebulized)
Bronchiolitis	19	1.5	4.8	Female	C-section	Formula feeding + Breastfeeding	-	-	-	6	S. pneumonia	Ceftriaxone(2nd day to 3rd day, Intravenous therapy)	Budesonide + Salbutamol(nebulized)
Bronchiolitis	20	1.6	5.6	Male	Vaginal delivery	Breastfeeding	-	-	-	3	-	-	Budesonide + Salbutamol(nebulized)
Bronchiolitis	21	1.7	4.5	Female	C-section	Breastfeeding	-	-	-	5	-	-	Budesonide + Salbutamol(nebulized); Magnesium sulfate
Bronchiolitis	22	2.3	5.8	Male	C-section	Breastfeeding	-	-	√	9	-	-	Budesonide + Salbutamol(nebulized)
Bronchiolitis	23	11	12.3	Male	Vaginal delivery	Breastfeeding	-	-	√	6	-	-	Budesonide + Salbutamol + Terbutaline(nebulized)
Bronchiolitis	24	1.7	5	Female	C-section	Breastfeeding	-	-	-	4	-	-	Budesonide + Terbutaline(nebulized)
Bronchiolitis	25	1.5	5.8	Male	Vaginal delivery	Formula feeding + Breastfeeding	-	-	√	6	-	-	Methylprednisolone + Magnesium sulfate
Bronchiolitis	26	1.4	4.1	Male	C-section	Breastfeeding	-	-	-	10	-	Cefuroxime(2nd day, Intravenous therapy); Piperacillin Sodium and Tazobactam Sodium(3rd day to 5th day, Intravenous therapy)	Methylprednisolone + Magnesium sulfate
Bronchiolitis	27	9	7.6	Female	Vaginal delivery	Formula feeding	-	√	√	6	S. pneumonia	Ceftriaxone(2nd day to 3rd day, Intravenous therapy)	Budesonide + Ipratropium bromide (nebulized)
Health	H1	9.4	7.71451	Female	C-section	Breastfeeding	-	-	-	-	-	-	-
Health	H2	1.6	10.6148	Male	C-section	Formula feeding	-	-	-	-	-	-	-
Health	H3	10	7.85031	Male	C-section	Breastfeeding	-	√	-	-	-	-	-
Health	H4	4.2	6.84706	Female	C-section	Formula feeding	-	-	√	-	-	-	-
Health	H5	10.2	7.96259	Female	Vaginal delivery	Breastfeeding	-	-	-	-	-	-	-
Health	H6	3	6.51518	Female	C-section	Formula feeding	-	-	-	-	-	-	-
Health	H7	4.3	6.05387	Female	C-section	Breastfeeding	√	-	-	-	-	-	-
Health	H8	10.7	8.55902	Female	Vaginal delivery	Breastfeeding	-	-	√	-	-	-	-
Health	H9	10.7	7.92964	Male	Vaginal delivery	Breastfeeding	-	-	-	-	-	-	-
Health	H10	6	5.15583	Male	C-section	Formula feeding	-	-	-	-	-	-	-
Health	H11	5.9	9.6777	Female	Vaginal delivery	Formula feeding + Breastfeeding	-	-	-	-	-	-	-
Health	H12	5.4	9.60265	Female	Vaginal delivery	Breastfeeding	-	-	-	-	-	-	-
Health	H13	6.3	5.14341	Male	Vaginal delivery	Formula feeding	-	-	√	-	-	-	-
Health	H14	5	10.4075	Female	Vaginal delivery	Formula feeding	-	√	-	-	-	-	-
Health	H15	9.8	8.41987	Female	C-section	Breastfeeding	-	-	-	-	-	-	-
Health	H16	8	4.42127	Female	Vaginal delivery	Breastfeeding	-	-	-	-	-	-	-
Health	H17	3.2	6.73496	Female	C-section	Formula feeding + Breastfeeding	-	-	-	-	-	-	-
Health	H18	4	6.44628	Male	Vaginal delivery	Breastfeeding	-	-	√	-	-	-	-
Health	H19	7.2	4.18774	Female	C-section	Formula feeding	-	-	-	-	-	-	-
Health	H20	3.4	6.62603	Female	Vaginal delivery	Breastfeeding	-	√	-	-	-	-	-
Health	H21	1.4	13.4417	Male	Vaginal delivery	Formula feeding	-	-	-	-	-	-	-
Health	H22	5.1	9.56008	Female	C-section	Breastfeeding	-	-	-	-	-	-	-

## Sheet: Table 2
Sample	Raw reads	Total bases	Q30(%)	Q20(%)	Tag number	OTU number
1AF	28856	11456155	93.4714	97.7948	27010	50
1CF	39952	15812624	93.6212	97.7623	36981	42
1F	59583	23596791	93.7008	97.9118	44216	75
1AP	30006	11880593	94.4092	98.0636	29308	102
1CP	40435	16004954	94.1688	97.9905	39459	90
1P	49860	19703076	94.6324	98.2618	46237	123
2AF	26090	10339016	93.4082	97.7223	24156	56
2F	50254	19921249	93.9359	97.9975	44812	64
2AP	30137	11927245	94.3057	97.9748	28407	104
2CP	30746	12173104	94.4452	98.0913	28457	92
2P	54694	21555034	94.5041	98.2168	45309	129
3AF	43504	17227877	93.1378	97.7025	41316	35
3CF	35460	14021092	93.5	97.8712	33767	46
3F	47048	18602202	92.8411	97.6588	39543	71
3AP	54991	21789608	94.4401	98.1751	51465	105
3CP	46194	18304580	94.6499	98.2492	44281	99
3P	47222	18659865	94.3061	98.1397	43286	158
4AF	38288	15158572	93.8612	97.8737	32246	35
4CF	31049	12286053	93.8425	97.8251	26116	33
4F	56491	22351734	94.0089	98.0117	43960	81
4AP	29760	11784562	94.0374	97.9005	28237	93
4CP	33023	13014160	94.3001	98.083	31632	75
4P	55730	22014884	94.3654	98.1498	49817	106
5AF	22035	8723712	93.6511	97.7516	10617	46
5CF	34670	13725507	96.1727	98.7605	17442	69
5F	47979	19012151	94.4364	98.1686	45703	93
5AP	32415	12802121	94.1966	98.0146	31408	57
5CP	39511	15607744	94.0393	97.9801	38564	101
5P	46874	18534975	93.5218	97.8291	44320	85
6AF	27607	10928390	96.1163	98.7753	25083	48
6CF	27434	10854804	95.8385	98.6778	26152	46
6F	36043	14226895	88.8582	95.9889	32898	63
6AP	26414	10432518	96.1643	98.7583	25447	141
6CP	27787	10977945	96.2176	98.8117	26844	136
6P	26662	10534017	89.0811	96.064	24119	90
7AF	34009	13457444	96.0058	98.7345	32764	46
7CF	28543	11307079	95.6139	98.6028	27452	30
7F	37592	14873865	88.4677	95.8504	34861	62
7AP	21814	8634310	96.1541	98.7402	21452	171
7CP	31478	12464277	96.3559	98.8378	31094	111
7P	27074	10711988	88.9318	95.9523	25391	115
8AF	21718	8565422	96.3812	98.8481	21181	22
8CF	31371	12343181	96.7321	98.9745	30761	26
8F	32947	13005753	88.3963	95.8281	28289	56
8AP	22478	8901556	96.0587	98.7253	22118	105
8CP	25539	10115349	95.4555	98.5809	25026	141
8P	28307	11193971	88.8752	96.0091	26601	97
9AF	42891	16957187	93.082	97.7133	38125	50
9CF	40930	16190985	93.519	97.8708	36085	47
9F	32051	12687315	88.4764	95.8422	28335	54
9AP	44667	17677862	93.4628	97.8108	43630	83
9CP	39172	15496099	93.4662	97.8646	37574	60
9P	35912	14166809	89.4147	96.1849	29743	87
10AF	36829	14600414	92.8354	97.6267	33908	29
10CF	38946	15432552	93.43	97.8261	35468	30
10F	35045	13872765	88.6776	95.8652	29217	46
10AP	38734	15339867	93.2978	97.7725	37107	59
10CP	39969	15826586	93.0999	97.7408	38125	139
10P	38611	15214016	89.0679	96.0462	32716	90
11AF	25824	10194779	95.7109	98.6728	23984	30
11CF	37741	14828325	96.6514	98.916	36097	36
11F	31925	12644528	88.5664	95.8712	27856	44
11AP	24137	9518954	96.3959	98.8623	23920	103
11CP	32558	12879634	96.4414	98.8504	31770	66
11P	32505	12835213	89.0447	96.0757	30503	106
12AF	22759	9016985	95.7946	98.6753	22259	52
12CF	32775	12988509	95.8839	98.6741	30743	52
12F	24641	9736254	86.8428	95.3377	22869	77
12AP	21988	8697877	96.501	98.8603	21688	178
12CP	28004	11087542	96.3635	98.8303	27685	142
12P	28664	11351727	88.6282	95.8764	27221	100
13AF	30603	12085504	96.2889	98.8054	27487	54
13CF	22264	8778560	96.2054	98.7775	19435	54
13F	36498	14418296	87.2205	95.4756	32186	84
13AP	27657	10930951	96.5324	98.888	27310	151
13CP	29295	11542708	96.4617	98.8312	28511	99
13P	38153	15092210	88.7661	95.8794	36064	118
14AF	32580	12903007	95.4272	98.5334	31530	31
14CF	22749	9008303	95.5355	98.5642	22227	61
14F	33542	13251267	86.8053	95.3234	30093	76
14AP	26480	10448132	96.2708	98.7885	26116	136
14CP	23103	9150592	96.5422	98.8861	22818	133
14P	24428	9668414	88.4696	95.7963	22528	96
15AF	26226	10381464	95.6385	98.6367	25522	39
15CF	29003	11481768	95.8145	98.6612	28126	36
15F	20579	8130389	87.0206	95.3776	17465	61
15AP	26964	10678806	96.0561	98.708	26715	97
15CP	23598	9347811	96.2174	98.7719	23323	109
15P	25727	10195267	88.5679	95.8406	24757	120
16AF	30720	12161159	96.0051	98.7549	28150	30
16CF	28117	11135075	96.1811	98.8055	25430	32
16F	27463	10885968	88.5838	95.8952	22125	40
16AP	32676	12942876	96.5339	98.8765	32108	235
16CP	22710	8995191	96.4979	98.877	22401	161
16P	38575	15240786	88.7283	95.8995	35189	72
17AF	58736	23148993	95.0546	98.3399	55311	61
17CF	48779	19262414	94.6492	98.2304	44614	66
17F	21397	8452348	86.8748	95.3454	19962	81
17AP	60009	23710980	95.2084	98.4049	55487	123
17CP	53816	21318822	94.9933	98.3273	51276	151
17P	36870	14613031	88.4132	95.8168	35395	98
18AF	28727	11307390	96.6489	98.9537	28259	22
18CF	26063	10260480	96.3636	98.846	25650	32
18AP	31025	12285593	96.4804	98.8611	30646	55
18CP	24886	9851757	96.1771	98.7275	24606	86
18P	29462	11663347	88.6963	95.9076	27637	93
19AF	24263	9610734	95.7053	98.6273	22273	34
19CF	26565	10523092	95.9703	98.7104	23093	19
19AP	27312	10815712	96.2753	98.7993	26214	126
19CP	30392	12046724	96.6295	98.9105	29857	134
19P	24233	9585943	89.5347	96.1963	22904	105
20AF	43484	17166718	94.9588	98.3185	40830	40
20CF	44254	17532028	94.9828	98.3748	37283	63
20AP	30863	12208906	94.9935	98.3467	28842	105
20CP	46167	18274939	95.4049	98.4914	44401	122
20P	32748	12969341	88.4631	95.7663	31009	78
21AF	46841	18553645	94.3731	98.1148	41630	56
21CF	47335	18750720	94.5822	98.2096	41591	69
21AP	43898	17385741	95.1253	98.3882	41431	113
21CP	40023	15833078	95.4732	98.522	38841	105
21P	37412	14780206	89.3337	96.1246	35770	108
22AF	48854	19256896	95.3254	98.464	45490	50
22CF	51024	20133021	94.852	98.3009	45619	49
22AP	48998	19408649	94.7596	98.2464	46184	99
22CP	53426	21107669	95.1632	98.3729	49160	104
22P	31120	12289525	89.0194	96.071	28579	83
23AF	44440	17550970	94.7144	98.231	42508	42
23CF	49732	19616178	94.7102	98.2654	46922	65
23AP	45918	18172752	95.445	98.5158	42664	139
23CP	50872	20122563	94.9073	98.3216	47399	177
24AF	46693	18489410	93.9241	97.981	40039	58
24CF	41515	16434454	93.8376	98.0042	36036	54
24AP	35704	14147462	94.0937	98.038	33546	128
24CP	48965	19399259	94.5763	98.2161	46398	107
25AF	47830	18965340	95.0299	98.3533	43520	113
25CF	41459	16429282	94.8001	98.3007	38196	130
25AP	42207	16726304	94.9684	98.3072	41078	110
25CP	43522	17243648	95.0994	98.3443	40537	230
26AF	51945	20573761	94.4297	98.1101	49068	53
26CF	45048	17843213	94.1415	98.0099	42141	52
26AP	29046	11508900	95.0197	98.3298	26881	82
26CP	58118	23022497	95.2617	98.4219	54331	77
27AF	50296	19870683	94.755	98.2736	43882	60
27CF	56426	22299373	94.7378	98.2862	47339	70
27AP	54842	21730824	95.0791	98.3652	51079	107
27CP	47291	18730639	95.4628	98.498	45353	114
					10617
					55487

## Sheet: Table 3
Factor	Oropharynx	Feces
Bronchiolitis onset	***0.0001	***0.0001
Age	0.2842	0.0526
Weight	0.7535	0.6956
Gender	0.5625	0.6508
Delivery.Mode	0.3772	0.5305
Feed.Pattern	0.3806	0.891
History of Eczema	0.167	0.9744
Maternal Asthma	0.4964	0.5187
Maternal Smoking	0.2308	0.6802
*** means significance(P.value < 0.001)
		.

## Sheet: Table 4
Phylum	AF		F		p.value	q.value
	MEAN	SD	MEAN	SD
Proteobacteria	42.1447	30.7203	24.3407	15.8348	0.078373	0.130622
Firmicutes	38.1202	28.6902	53.298	22.6346	0.053154	0.106308
Bacteroidetes	17.3052	25.3915	6.49599	10.7889	0.514662	0.571847
Actinobacteria	2.1785	6.43956	15.8229	16.8321	0.001237	0.006185
Verrucomicrobia	0.208019	1.05328	0	0	0.041331	0.103328
Fusobacteria	0.024968	0.115344	0.010616	0.02238	0.0279	0.093
Unclassified	0.017035	0.064249	0.008207	0.016453	0.806638	0.806638
Cyanobacteria_Chloroplast	0.001286	0.003197	0.020651	0.064895	0.094206	0.13458
Tenericutes	8.5e-05	0.000441	0	0	0.455175	0.568969
Candidatus_Saccharibacteria	0	0	0.002981	0.004432	0.000374	0.00374

## Sheet: Table 5
Phylum	AP		P		p.value	q.value
	MEAN	SD	MEAN	SD
Firmicutes	84.7873	14.9155	56.9162	24.5447	0.000103	0.000927
Bacteroidetes	6.68968	10.727	13.9429	11.5397	0.002869	0.010328
Proteobacteria	5.58544	7.62997	20.4595	17.3251	0.004355	0.013065
Actinobacteria	2.16498	3.02384	3.18745	4.08638	0.082061	0.134282
Fusobacteria	0.523578	2.18678	5.38508	5.79868	0.000371	0.00194
Unclassified	0.13966	0.308336	0.008653	0.016525	0.000431	0.00194
Cyanobacteria_Chloroplast	0.083391	0.282384	0.073856	0.301056	0.066343	0.119417
Acidobacteria	0.010232	0.03293	0.00035	0.001136	0.164619	0.185196
Verrucomicrobia	0.003924	0.011681	0	0	0.037055	0.095284
Planctomycetes	0.002807	0.009305	0.000386	0.001811	0.220835	0.233825
Tenericutes	0.002608	0.005717	0.000235	0.000763	0.104789	0.139148
Gemmatimonadetes	0.00251	0.006351	0	0	0.065581	0.119417
Ignavibacteriae	0.001609	0.005271	0	0	0.115957	0.139148
Latescibacteria	0.001168	0.003828	0	0	0.115957	0.139148
Candidatus_Saccharibacteria	0.000672	0.00222	0.015031	0.033419	6.7e-05	0.000927
Chloroflexi	0.000446	0.001301	0	0	0.115957	0.139148
Deinococcus_Thermus	0	0	0.000367	0.001721	0.286065	0.286065
Spirochaetes	0	0	0.010003	0.044642	0.053023	0.119302

## Sheet: Table 6
Genus	AF		F		p.value	q.value
	MEAN	SD	MEAN	SD
Haemophilus	0.000965	0.002593	0.818641	2.40238	0	0
Veillonella	1.45995	2.43461	16.5148	17.0929	1e-06	6.4e-05
Unclassified	4.89776	11.5886	16.8772	12.5476	3.1e-05	0.001333
Lachnoanaerobaculum	8.1e-05	0.000423	0.011374	0.022646	0.000122	0.003934
Blautia	0.079919	0.409159	1.7849	4.22435	0.000213	0.005095
Collinsella	0.029663	0.150224	13.0912	17.0377	0.000237	0.005095
Proteus	0	0	0.0061	0.010445	0.000374	0.00645
Terrisporobacter	0.009072	0.034136	0.026238	0.040392	0.000402	0.00645
Megasphaera	0.085538	0.441863	0.049377	0.073055	0.00045	0.00645
Flavonifractor	0.133506	0.447572	0.566185	0.921219	0.000574	0.007353
Morganella	0.000272	0.001414	0.153215	0.252457	0.000627	0.007353
Dialister	0.00067	0.003479	0.006838	0.011153	0.000805	0.008654
Rhizobium	0	0	0.002801	0.005531	0.001145	0.01055
Slackia	0	0	0.064935	0.112176	0.001145	0.01055
Erysipelatoclostridium	0.774829	2.01474	2.04251	2.27366	0.002356	0.020262
Peptoclostridium	0.508622	1.56662	0.30929	0.368783	0.004386	0.031439
Dysgonomonas	0.000254	0.001322	0.01391	0.021143	0.004527	0.031439
Eubacterium	0.007794	0.032932	0.026375	0.038314	0.004739	0.031439
Gemella	0.00881	0.016142	0.015872	0.011357	0.004966	0.031439
Ruminococcus	0.000454	0.001839	0.040941	0.070626	0.005046	0.031439
Streptococcus	6.53693	11.1649	2.60196	5.70268	0.005118	0.031439
Prevotella	0.178985	0.854223	0.186663	0.34839	0.005792	0.033962
Neisseria	0.00098	0.004658	0.232645	0.948505	0.007647	0.042076
Bacteroides	16.4389	25.0055	4.2647	10.9805	0.007828	0.042076
Robinsoniella	0	0	0.043454	0.11402	0.009725	0.050181
Mogibacterium	0.000172	0.00062	0.001715	0.002848	0.012756	0.063289
Leuconostoc	0.024187	0.079021	0.050276	0.192689	0.018342	0.087634
Oribacterium	0.001346	0.006993	0.002074	0.004504	0.023673	0.10606
Klebsiella	20.8043	27.2418	0.863939	0.989082	0.023843	0.10606
Pseudomonas	0.02933	0.066519	0.041752	0.16206	0.02529	0.108747
Tyzzerella	0.012946	0.052383	0.277619	0.78217	0.026506	0.110299
Howardella	0	0	0.00206	0.007105	0.02737	0.110335
Anaerostipes	0.392058	1.59782	0.128002	0.176543	0.031503	0.123148
Bifidobacterium	1.92507	6.3978	2.48533	4.75108	0.035446	0.134486
Peptostreptococcus	6.7e-05	0.000348	0.001656	0.003874	0.039826	0.146787
Akkermansia	0.208019	1.05328	0	0	0.041331	0.148103
Gordonibacter	0.000269	0.0014	0.003712	0.008573	0.044239	0.154239
Sphingomonas	0.001487	0.005297	0.009665	0.030324	0.045771	0.155381
Fusobacterium	0.024619	0.115407	0.009498	0.019782	0.051015	0.164523
Corynebacterium	0.003361	0.008744	0.024206	0.081247	0.051015	0.164523
Faecalibacterium	0.001535	0.005781	0.229372	0.57949	0.054727	0.17219
Ruminiclostridium	0.08264	0.316701	0.133065	0.18278	0.068374	0.210006
Bosea	0	0	0.002955	0.011107	0.076813	0.230439
Geobacillus	0.007209	0.017444	0.006617	0.02478	0.088382	0.25912
Enterococcus	11.1951	14.1794	3.18942	4.98289	0.091748	0.263011
Granulicatella	0.093011	0.153211	0.11266	0.22896	0.106203	0.29783
Solobacterium	8.7e-05	0.000453	0.0005	0.001118	0.110766	0.304017
Actinomyces	0.092473	0.168409	0.053342	0.0398	0.115047	0.30464
Peptoniphilus	0.001444	0.004253	0.001366	0.002358	0.115716	0.30464
Hungatella	0.042927	0.132069	0.109915	0.17324	0.118803	0.306512
Parabacteroides	0.429555	1.9132	1.91647	3.89572	0.128158	0.324164
Kocuria	0.000308	0.0016	0.001322	0.003411	0.134105	0.332684
Brochothrix	0.000574	0.001789	0	0	0.167934	0.408745
Capnocytophaga	0	0	0.000771	0.003178	0.22491	0.474641
Cloacibacterium	0	0	0.000128	0.00053	0.22491	0.474641
Gordonia	0	0	0.002441	0.010063	0.22491	0.474641
Leptotrichia	0	0	0.000771	0.003178	0.22491	0.474641
Rhodococcus	0	0	0.000266	0.001098	0.22491	0.474641
Roseburia	0	0	0.000297	0.001227	0.22491	0.474641
Sideroxydans	0	0	0.000128	0.00053	0.22491	0.474641
Streptomyces	0	0	0.000128	0.00053	0.22491	0.474641
Cronobacter	19.5343	23.7069	21.0708	16.2036	0.228122	0.474641
Raoultella	0.297803	0.811638	0.354356	1.28749	0.246704	0.49862
Acinetobacter	0.015848	0.04374	0.00679	0.023633	0.251455	0.49862
Rothia	0.004446	0.013993	0.004125	0.016452	0.259123	0.49862
Alloprevotella	0.23852	1.23747	0	0	0.270569	0.49862
Alistipes	0.000762	0.003174	0	0	0.270569	0.49862
Aerococcus	0.000229	0.000843	0	0	0.270569	0.49862
Uruburuella	0.000197	0.000719	0	0	0.270569	0.49862
Odoribacter	0.000174	0.000626	0	0	0.270569	0.49862
Chryseobacterium	0.000268	0.000966	0.000941	0.00239	0.293882	0.533955
Anaerococcus	0.001639	0.003268	0.008396	0.017983	0.318054	0.553939
Abiotrophia	0.000145	0.000754	0.00079	0.002534	0.320813	0.553939
Carnobacterium	0.03887	0.091764	0.09315	0.210592	0.331201	0.553939
Megamonas	1.52845	7.86744	0.000128	0.00053	0.335963	0.553939
Atopobium	0.021993	0.040655	0.004237	0.011945	0.336876	0.553939
Eggerthella	0.083827	0.194946	0.051455	0.079144	0.343726	0.553939
Streptobacillus	0.000349	0.001811	0.000347	0.000981	0.348432	0.553939
Varibaculum	0.000308	0.0016	0.000552	0.001561	0.348432	0.553939
Arthrobacter	0.001447	0.004545	0.001285	0.005296	0.431146	0.553939
Porphyromonas	0.001388	0.003531	0.020939	0.086332	0.431146	0.553939
Enhydrobacter	0.001376	0.005322	0.003211	0.013241	0.431146	0.553939
Janthinobacterium	0.000979	0.002889	0.001156	0.004767	0.431146	0.553939
Dermabacter	0.013548	0.070395	0	0	0.455175	0.553939
Phascolarctobacterium	0.002316	0.012036	0	0	0.455175	0.553939
Paraprevotella	0.002024	0.010517	0	0	0.455175	0.553939
Barnesiella	0.000424	0.002203	0	0	0.455175	0.553939
Sutterella	0.000424	0.002203	0	0	0.455175	0.553939
Thauera	0.000339	0.001763	0	0	0.455175	0.553939
Methylophilus	0.000333	0.001729	0	0	0.455175	0.553939
Centipeda	0.000175	0.000909	0	0	0.455175	0.553939
Aeromonas	0.00017	0.000881	0	0	0.455175	0.553939
Myxococcus	0.000166	0.000864	0	0	0.455175	0.553939
Parasutterella	0.000166	0.000864	0	0	0.455175	0.553939
Ralstonia	0.000166	0.000864	0	0	0.455175	0.553939
Epilithonimonas	0.000154	0.0008	0	0	0.455175	0.553939
Tepidimonas	0.000137	0.000712	0	0	0.455175	0.553939
Allisonella	0.000134	0.000696	0	0	0.455175	0.553939
Campylobacter	9.2e-05	0.000481	0	0	0.455175	0.553939
Arcobacter	8.5e-05	0.000441	0	0	0.455175	0.553939
Butyricimonas	8.5e-05	0.000441	0	0	0.455175	0.553939
Dorea	8.5e-05	0.000441	0	0	0.455175	0.553939
Gemmiger	8.5e-05	0.000441	0	0	0.455175	0.553939
Mycoplasma	8.5e-05	0.000441	0	0	0.455175	0.553939
Parvimonas	8.5e-05	0.000441	0	0	0.455175	0.553939
Bilophila	6.7e-05	0.000348	0	0	0.455175	0.553939
Bacillus	0.990812	3.74058	2.0547	7.55346	0.503807	0.607393
Finegoldia	0.00393	0.015199	0.000582	0.00135	0.511332	0.610758
Shimwellia	0.005491	0.023345	0.01232	0.046391	0.526134	0.622672
Microbacterium	0.00021	0.000758	0.000514	0.001451	0.578382	0.678284
Solibacillus	0.000777	0.003071	0.000207	0.000855	0.595012	0.6915
Brevibacillus	0.000515	0.002235	0.000907	0.003193	0.646164	0.744242
Paracoccus	0.000496	0.002164	0.000386	0.001155	0.68124	0.777699
Staphylococcus	0.960796	3.83025	0.13197	0.40757	0.70707	0.800106
Lactococcus	0.836256	2.33974	1.57143	5.19418	0.774785	0.866139
Lachnoclostridium	0.93767	3.29624	0.139315	0.452712	0.778854	0.866139
Propionibacterium	0.001117	0.00308	0.001426	0.003945	0.810817	0.893978
Anoxybacillus	0.000222	0.000823	0.000128	0.00053	0.825388	0.902331
Psychrobacter	0.000668	0.003043	0.000514	0.002119	0.868578	0.933882
Alkaliphilus	0.111368	0.446095	0.26089	0.993868	0.89983	0.933882
Clostridium	7.31624	19.767	1.2656	2.49164	0.904006	0.933882
Flavobacterium	0.000336	0.00121	0.000514	0.002119	0.912164	0.933882
Methyloversatilis	0.000336	0.00121	0.001028	0.004237	0.912164	0.933882
Helcococcus	0.000324	0.001167	0.000514	0.002119	0.912164	0.933882
Negativicoccus	0.000258	0.000975	0.000337	0.00139	0.912164	0.933882
Trueperella	0.000236	0.000887	0.000385	0.001589	0.912164	0.933882
Paenibacillus	0.029519	0.125769	0.074754	0.281148	0.976737	0.992119
Lactobacillus	0.478965	1.01938	3.44295	8.51424	0.990145	0.997881
Brevundimonas	0.000707	0.002488	0.000393	0.001168	1	1

## Sheet: Table 7
Genus	AP		P		p.value	q.value
	MEAN	SD	MEAN	SD
Haemophilus	0.276782	0.92032	4.71629	5.02071	1e-06	0.000117
Streptococcus	38.0935	24.8902	30.8264	21.6989	0.322835	0.437933
Neisseria	1.57474	6.85157	12.4011	12.4779	7e-06	0.000156
Veillonella	8.40454	9.44209	7.79765	6.61076	0.404131	0.470481
Bacillus	14.8959	11.5427	6.86418	7.89854	0.006487	0.021999
Unclassified	17.268	13.0513	5.86279	5.56808	0.0001251	0.001165
Prevotella	5.44562	10.4252	4.9234	4.87238	0.072009	0.140418
Bacteroides	0.71444	1.45004	4.43493	5.36719	0.003205	0.013513
Fusobacterium	0.370661	1.58291	3.52479	4.84794	0.010374	0.032367
Porphyromonas	0.291011	0.829123	2.78424	3.97633	0.000114	0.001165
Actinomyces	1.72291	2.97855	2.23436	3.15	0.079684	0.151594
Granulicatella	0.398757	0.647785	2.19441	1.23613	3e-06	0.000117
Lactobacillus	1.98876	4.79134	1.50413	6.3093	0.000192	0.001576
Leptotrichia	0.070919	0.273538	1.46108	1.66493	5e-06	0.00013
Cronobacter	0.068232	0.082836	1.38974	6.17752	0.247645	0.357709
Gemella	0.556164	0.855956	1.38389	1.43549	0.004719	0.017528
Capnocytophaga	0.044979	0.209353	0.902091	3.37383	0.000399	0.002565
Collinsella	0.001039	0.002989	0.59716	2.33672	0.007821	0.025959
Lachnoanaerobaculum	0.009596	0.031095	0.586198	0.970581	0.000127	0.001165
Klebsiella	0.024545	0.039106	0.552465	2.4806	0.709853	0.770158
Streptobacillus	0.079815	0.342871	0.398223	0.899967	0.008832	0.028704
Atopobium	0.206348	0.380403	0.218081	0.507013	0.074343	0.143179
Megasphaera	0.053322	0.163264	0.202227	0.375991	0.009047	0.028803
Alkaliphilus	1.22106	1.82029	0.199768	0.488769	0.033508	0.08431
Pseudomonas	1.44087	1.65105	0.191094	0.23998	2e-06	0.000117
Raoultella	1.28239	1.81292	0.15787	0.363054	0.000878	0.004418
Leuconostoc	0.716055	0.768624	0.152933	0.155527	5e-06	0.00013
Carnobacterium	0.455942	0.402085	0.138565	0.13117	0.000617	0.003319
Chryseobacterium	0.062008	0.087674	0.127422	0.169922	0.065855	0.133421
Tannerella	0.003404	0.014409	0.104262	0.400944	0.025602	0.066565
Eubacterium	0.053621	0.091801	0.092458	0.179693	0.965869	0.978413
Paenibacillus	0.350771	0.513478	0.086294	0.128636	0.99197	0.99197
Alloprevotella	0.001738	0.009033	0.085859	0.219103	0.004078	0.016312
Oribacterium	0.010992	0.028939	0.081758	0.224256	0.00141	0.006874
Geobacillus	0.370948	0.552129	0.074153	0.11354	0.001542	0.007289
Campylobacter	0.007858	0.02947	0.069234	0.102145	8.3e-05	0.000925
Peptostreptococcus	0.009932	0.025574	0.068303	0.113572	0.030432	0.077826
Sphingomonas	0.034245	0.032089	0.061789	0.104762	0.864302	0.887047
Bifidobacterium	0.001716	0.005707	0.059746	0.24423	0.037773	0.087949
Erysipelatoclostridium	0.003998	0.012767	0.044779	0.203309	0.909676	0.927513
Catonella	0.00438	0.021101	0.039681	0.08168	0.000656	0.003411
Acinetobacter	0.300107	0.34952	0.037209	0.040236	1.5e-05	0.00026
Rothia	0.102047	0.227396	0.036228	0.054645	0.724449	0.774069
Shimwellia	0.100981	0.095053	0.032075	0.03997	0.000564	0.003142
Peptoclostridium	0.017027	0.019854	0.032046	0.122934	0.004585	0.017445
Clostridium	0.145886	0.150972	0.024635	0.046249	2.7e-05	0.000383
Mogibacterium	0.005709	0.007585	0.02217	0.030768	0.11756	0.201235
Moraxella	0.001667	0.005404	0.020286	0.057589	0.356675	0.459591
Enhydrobacter	0.085687	0.126761	0.013664	0.019529	0.000262	0.001915
Solobacterium	0.000597	0.002472	0.013648	0.027496	0.00027	0.001915
Selenomonas	0.001471	0.007186	0.011864	0.035468	0.12057	0.201235
Abiotrophia	0.002214	0.010181	0.011782	0.047399	0.457383	0.513322
Eggerthella	0	0	0.011006	0.050994	0.120275	0.201235
Corynebacterium	0.020442	0.056733	0.010904	0.022975	0.278225	0.391457
Treponema	0	0	0.010003	0.044642	0.053023	0.119878
Butyrivibrio	0	0	0.009432	0.044241	0.286065	0.391457
Brochothrix	0.028712	0.053596	0.008837	0.013382	0.395859	0.464316
Terrisporobacter	0.000208	0.000785	0.008794	0.032405	0.105567	0.193746
Anaerostipes	0.000742	0.001925	0.00801	0.034565	0.766712	0.808156
Staphylococcus	0.057946	0.129859	0.007267	0.015892	0.000219	0.001708
Kocuria	0.004068	0.005952	0.006538	0.013214	0.805647	0.843496
Centipeda	0.000425	0.001487	0.005348	0.017646	0.710915	0.770158
Parabacteroides	0.004426	0.013232	0.004732	0.011676	0.853449	0.881709
Anoxybacillus	0.022671	0.029445	0.004253	0.006283	0.002261	0.010374
Arthrobacter	0.067942	0.191846	0.003924	0.006446	3e-06	0.000117
Janthinobacterium	0.025351	0.034867	0.003464	0.005555	2.7e-05	0.000383
Uruburuella	0.005061	0.009474	0.00331	0.007642	0.133306	0.218902
Propionibacterium	0.020121	0.024543	0.003185	0.004843	0.000137	0.001187
Flavobacterium	0.024052	0.032069	0.003081	0.004875	0.000522	0.003016
Robinsoniella	0	0	0.002771	0.012995	0.286065	0.391457
Methyloversatilis	0.004785	0.005301	0.002502	0.004616	0.067164	0.134328
Slackia	0	0	0.002385	0.011187	0.286065	0.391457
Psychrobacter	0.020475	0.036605	0.002376	0.003636	0.012627	0.036478
Ruminococcus	0.013347	0.027474	0.001817	0.005278	0.046751	0.107252
Parvimonas	0.000759	0.002038	0.001765	0.005019	0.719493	0.774069
Brevibacillus	0.004056	0.007014	0.001682	0.002171	0.510917	0.569308
Lachnoclostridium	0.003141	0.011979	0.001583	0.006741	0.157442	0.255843
Solibacillus	0.034031	0.124038	0.001542	0.003474	0.97805	0.98436
Faecalibacterium	0.064825	0.180224	0.001525	0.005281	0.000411	0.002565
Tyzzerella	0.000555	0.001358	0.001307	0.003425	0.766712	0.808156
Morganella	0	0	0.001287	0.002822	0.02354	0.062241
Blautia	0.002604	0.006401	0.001263	0.003067	0.678961	0.751191
Facklamia	0.001836	0.002843	0.001083	0.002736	0.165532	0.266216
Helcococcus	0.007364	0.0071	0.00107	0.002853	3.8e-05	0.000456
Micrococcus	0.004696	0.007537	0.000771	0.001947	0.005796	0.021027
Microbacterium	0.005892	0.010379	0.000661	0.001716	0.004058	0.016312
Flavonifractor	0.000231	0.001198	0.000618	0.001358	0.121257	0.201235
Trueperella	0.004059	0.005628	0.000598	0.00183	0.002404	0.010715
Ralstonia	0.011298	0.018966	0.000589	0.001626	0.004266	0.016637
Peptoniphilus	0.001976	0.003468	0.000562	0.001468	0.070123	0.138471
Hungatella	0	0	0.000493	0.001793	0.120275	0.201235
Aeromonas	0.00115	0.002026	0.000456	0.001628	0.089444	0.168112
Deinococcus	0	0	0.000367	0.001721	0.286065	0.391457
Tepidimonas	0.018095	0.027637	0.000363	0.001174	0.000369	0.002503
Dysgonomonas	0	0	0.00035	0.001136	0.120275	0.201235
Ruminiclostridium	0.000146	0.000757	0.000312	0.001027	0.45343	0.512573
Paracoccus	0.007618	0.009701	0.000304	0.001032	3.1e-05	0.000403
Finegoldia	7.3e-05	0.000377	0.000286	0.000966	0.424826	0.4873
Methylobacterium	0.000226	0.000842	0.000282	0.000948	0.848936	0.881709
Brevundimonas	0.045659	0.100249	0.00027	0.0009	1.3e-05	0.000253
Aerococcus	0.002712	0.00379	0.00027	0.000896	0.002767	0.01199
Mycoplasma	0.002608	0.005717	0.000235	0.000763	0.104789	0.193746
Dialister	0.002593	0.01197	0.000183	0.00086	0.433586	0.493718
Gordonibacter	0	0	0.000183	0.00086	0.286065	0.391457
Cloacibacterium	0.000196	0.000717	0.000105	0.000493	0.698796	0.767691
Anaerococcus	0.000897	0.003711	0.000103	0.000481	0.409145	0.47279
Roseburia	0.011639	0.040515	0	0	0.006284	0.021785
unclassified_Acidobacteria	0.009118	0.029728	0	0	0.037055	0.087585
Coprococcus	0.007059	0.020745	0	0	0.020777	0.055883
Gemmiger	0.00681	0.019936	0	0	0.011512	0.033884
Caulobacter	0.00552	0.009852	0	0	0.000461	0.002766
Blastomonas	0.005225	0.013723	0	0	0.037055	0.087585
Zoogloea	0.004439	0.023065	0	0	0.388885	0.459591
Myroides	0.003745	0.012014	0	0	0.020777	0.055883
Bosea	0.00371	0.010589	0	0	0.037055	0.087585
Sphingopyxis	0.003405	0.010257	0	0	0.065581	0.133421
Rhizobium	0.003182	0.008483	0	0	0.006284	0.021785
Gemmatimonas	0.00251	0.006351	0	0	0.065581	0.133421
Phenylobacterium	0.00233	0.00604	0	0	0.065581	0.133421
Akkermansia	0.002217	0.010781	0	0	0.207494	0.302515
Myxococcus	0.002208	0.006474	0	0	0.065581	0.133421
Butyricimonas	0.00173	0.008987	0	0	0.388885	0.459591
Opitutus	0.001706	0.005298	0	0	0.115957	0.201235
Parasutterella	0.001701	0.006039	0	0	0.037055	0.087585
Alistipes	0.001647	0.003846	0	0	0.011512	0.033884
Ignavibacterium	0.001609	0.005271	0	0	0.115957	0.201235
Paraprevotella	0.001363	0.002984	0	0	0.020777	0.055883
Hydrogenophaga	0.001293	0.004555	0	0	0.065581	0.133421
Lysobacter	0.001292	0.00251	0	0	0.011512	0.033884
Hymenobacter	0.001229	0.003495	0	0	0.065581	0.133421
Epilithonimonas	0.001151	0.002364	0	0	0.020777	0.055883
Rhodococcus	0.00114	0.005308	0	0	0.207494	0.302515
Barnesiella	0.000941	0.002711	0	0	0.065581	0.133421
Candidatus_Kuenenia	0.000905	0.002746	0	0	0.115957	0.201235
Hyphomicrobium	0.000739	0.002671	0	0	0.207494	0.302515
Burkholderia	0.000666	0.003014	0	0	0.207494	0.302515
Pseudolabrys	0.000654	0.002734	0	0	0.207494	0.302515
Sideroxydans	0.000514	0.001863	0	0	0.207494	0.302515
Rhizomicrobium	0.000346	0.001797	0	0	0.388885	0.459591
Dorea	0.000345	0.001794	0	0	0.388885	0.459591
Thauera	0.00026	0.000989	0	0	0.207494	0.302515
Methylophilus	0.000245	0.000901	0	0	0.207494	0.302515
Sulfuritalea	0.000231	0.001198	0	0	0.388885	0.459591
Thiobacillus	0.00022	0.000817	0	0	0.207494	0.302515
Megamonas	0.000201	0.000727	0	0	0.207494	0.302515
Dokdonella	0.000173	0.000897	0	0	0.388885	0.459591
Allisonella	0.000142	0.000737	0	0	0.388885	0.459591
Dermabacter	0.000115	0.000599	0	0	0.388885	0.459591
Gordonia	0.000115	0.000599	0	0	0.388885	0.459591
Pseudoxanthomonas	0.000115	0.000599	0	0	0.388885	0.459591
Streptomyces	0.000111	0.000574	0	0	0.388885	0.459591
Olsenella	9e-05	0.000469	0	0	0.388885	0.459591
Arcobacter	8.7e-05	0.000452	0	0	0.388885	0.459591
Petrobacter	8.5e-05	0.000441	0	0	0.388885	0.459591
Georgfuchsia	8e-05	0.000418	0	0	0.388885	0.459591
Odoribacter	7.2e-05	0.000375	0	0	0.388885	0.459591

## Sheet: Family_relative_abundance_Singl
Sample	Type	Acetobacteraceae	Acidaminococcaceae	Acidimicrobineae_incertae_sedis	Actinomycetaceae	Aerococcaceae	Aeromonadaceae	Alcaligenaceae	Alcanivoracaceae	Anaerolineaceae	Atopobiaceae	Bacillaceae	Bacillales_Incertae_Sedis_XI	Bacteroidaceae	Bifidobacteriaceae	Bradyrhizobiaceae	Brucellaceae	Burkholderiaceae	Burkholderiales_incertae_sedis	Campylobacteraceae	Candidatus_Brocadiaceae	Carnobacteriaceae	Caulobacteraceae	Chitinophagaceae	Clostridiaceae	Clostridiales_Incertae_Sedis_XIII	Comamonadaceae	Coriobacteriaceae	Corynebacteriaceae	Cystobacteraceae	Cytophagaceae	Deinococcaceae	Dermabacteraceae	Desulfobulbaceae	Desulfovibrionaceae	Desulfuromonadaceae	Eggerthellaceae	Enterobacteriaceae	Enterococcaceae	Erysipelotrichaceae	Eubacteriaceae	Flavobacteriaceae	Fusobacteriaceae	Gaiellaceae	Gallionellaceae	Gemmatimonadaceae	GpI	Hydrogenophilaceae	Hyphomicrobiaceae
1	AF	0	0	0	0	0.003699	0	0	0	0	0.159053	1.31311	0.018495	0	32.8056	0	0	0	0.003699	0	0	0.055484	0	0	0.665804	0	0	0.003699	0	0	0	0	0	0	0	0	0.007398	0.54374	21.4537	0	0	0.003699	0.007398	0	0	0	0	0	0
2	AF	0	0	0	0.660903	0	0	0	0	0	0	0.594397	0.070663	0	8.38806	0	0	0	0	0	0	0.058193	0	0	0.145482	0	0	0	0.041566	0	0	0	0.365783	0	0	0	0	60.4248	21.6602	0.004157	0	0.004157	0	0	0	0	0	0	0
3	AF	0	0	0	0.511106	0	0	0	0	0	0.079936	0.634644	0	0	0	0	0	0	0	0	0	0.666134	0	0	0.145338	0	0	0	0	0	0	0	0	0	0	0	0	93.765	0.49415	0	0	0	0	0	0	0	0	0	0
4	AF	0	0	0	0.074386	0	0	0	0	0	0.027895	0.145673	0	0	0.003099	0	0	0	0	0	0	0.502108	0	0	6.22365	0	0	0	0	0	0	0	0	0	0	0	0.703571	29.4725	43.454	9.2487	0	0	0	0	0	0	0	0	0
5	AF	0	0	0	0.310588	0	0	0	0	0	0.009412	0.009412	0	0.16	0.847059	0	0	0	0	0	0	0	0	0	0.065882	0	0	0.781176	0	0	0	0	0	0	0	0	0.263529	23.4165	0.969412	1.44941	0	0	0	0	0	0	0	0	0
6	AF	0	0	0	0.118634	0	0	0	0	0	0.016363	0.057271	0.012272	7.63346	0.004091	0	0	0	0	0	0	0.229086	0	0	0.134997	0	0	0	0.008182	0	0	0	0	0	0	0	0.012272	45.1053	7.3062	0.163633	0.008182	0	0	0	0	0	0	0	0
7	AF	0	0	0	0	0	0	0	0	0	0	0.100356	0	0.288903	2.93161	0	0	0	0	0	0	0.009123	0.012164	0	0.145972	0	0	0	0	0	0	0	0	0	0	0	0	83.6572	2.56364	0.030411	0	0	0	0	0	0	0	0	0
8	AF	0	0	0	0	0	0	0	0	0	0	0.023627	0.018902	53.6528	0	0	0	0	0	0	0	0	0	0	0.009451	0	0	0	0	0	0	0	0	0	0	0	0	0.647387	0.05198	0	0	0	0	0	0	0	0	0	0
9	AF	0	0	0	0.091786	0	0	0	0	0	0.107521	0.097031	0.007867	24.0848	2.11633	0	0	0	0	0	0	0.354033	0	0	0	0	0	0	0.005245	0	0	0	0	0	0	0	0.104899	43.1554	19.047	0	0	0	0	0	0	0	0	0	0
10	AF	0	0	0	0	0	0	0	0	0	0	0.014739	0	0	0	0	0	0	0	0	0	0.309515	0	0	0.017687	0	0	0	0	0	0	0	0	0	0	0	0	52.8564	45.4604	0	0	0	0	0	0	0	0	0	0
11	AF	0	0.062542	0	0	0	0	0	0	0	0	0.016678	0	24.7874	0.045864	0	0	0	0	0	0	0.004169	0	0	0.30437	0	0	0	0	0	0	0	0	0	0	0	0	61.466	0.004169	2.68095	0	0	0	0	0	0	0	0	0
12	AF	0	0	0	0	0	0	0	0	0	0	0.327854	0.022456	0.080841	0.332345	0	0	0.004491	0	0	0	0.19312	0	0	0.570376	0	0	0	0	0	0	0	0	0	0	0	0.678164	58.9239	21.7821	0.004491	0	0.004491	0.004491	0	0	0	0	0	0
13	AF	0	0	0	0.032736	0	0	0	0	0	0	0.018186	0.021824	20.7107	0.545593	0	0	0	0	0	0	0.043647	0	0	1.24759	0	0	0	0	0	0	0	0	0	0	0	0.127305	7.90019	2.19329	3.34267	0	0	0	0	0	0	0	0	0
14	AF	0	0	0	0	0	0	0	0	0	0	0.063428	0	0.003171	0	0	0	0	0	0	0	0.050742	0	0	0.608905	0	0	0	0	0	0	0	0	0	0	0	0	93.9553	4.11328	0	0	0	0	0	0	0	0	0	0
15	AF	0	0	0	0.148874	0.003918	0	0	0	0	0	0.082272	0	0.007835	0.195886	0	0	0	0	0	0	0.113614	0	0	0.188051	0	0	0	0	0	0	0	0	0	0	0	0	70.9148	2.01371	3.96474	0	0	0	0	0	0	0	0	0
16	AF	0	0	0	0	0	0	0	0	0	0	0.046645	0.032293	0	0	0	0	0	0	0	0	0.003588	0	0	45.3319	0	0	0	0	0	0	0	0	0	0	0	0	34.094	0	0	0	0	0	0	0	0	0	0	0
17	AF	0	0	0	0.003616	0	0	0	0	0	0	0.045194	0	60.7932	0.023501	0	0	0	0	0	0	0	0	0	0.316358	0	0	0	0	0	0	0	0	0	0.001808	0	0.01627	34.9097	0.056041	0.028924	0	0	0	0	0	0	0	0	0
18	AF	0	0	0	0.017693	0	0	0	0	0	0	0.02831	0	84.2387	0.743126	0	0	0	0	0	0	0.120316	0	0	0	0	0	0	0	0	0	0	0	0	0	0	0	1.30578	12.0917	0	0	0.003539	0	0	0	0	0	0	0
19	AF	0	0	0	0	0	0	0	0	0	0	0.175652	0	0.382831	0.099086	0	0	0	0	0	0	0.004504	0	0	84.5381	0	0	0	0	0	0	0	0	0	0	0	0	1.43224	11.2327	0	0	0	0	0	0	0	0	0	0
20	AF	0	0	0	0.004899	0	0	0	0	0	0.002449	0.097977	0	47.117	0	0	0	0	0	0	0	0.080831	0	0	0.048988	0	0	0	0	0	0	0	0	0	0	0	0	35.6709	15.0566	0	0	0	0	0	0	0	0	0	0
21	AF	0	0	0	0.103147	0	0	0	0	0	0.064767	0.261466	0	0.031184	0.870754	0	0	0	0	0	0	0.057571	0	0	7.52495	0	0	0	0.011994	0	0	0	0	0	0	0	0	79.3202	6.07849	0	0.170313	0	0.002399	0	0	0	0	0	0
22	AF	0	0	0	0.002198	0	0	0	0	0	0.002198	0.382493	0	67.0814	0.281374	0	0	0	0	0	0	0.035172	0	0	2.1169	0	0	0	0.002198	0	0	0	0	0	0	0	0	12.8069	11.4902	0	0.002198	0.015388	0	0	0	0	0	0	0
23	AF	0	0	0	0.08	0	0	0	0	0	0	0.141176	0.030588	33.5365	0	0	0	0	0	0	0	0	0.002353	0	0.049412	0.002353	0	0	0	0	0	0	0	0	0	0	0	64.2565	0.108235	0.063529	0	0	0	0	0	0	0	0	0
24	AF	0	0	0	0.34203	0.002497	0	0	0	0	0.062414	1.86494	0.002497	0	0.00749	0	0	0	0	0.002497	0	0.052428	0	0	48.2462	0	0	0	0.017476	0	0	0	0	0	0	0	0	33.6263	1.25328	0	0	0	0.017476	0	0	0	0	0	0
25	AF	0	0	0	0.00229	0	0.004579	0	0	0	0.059532	19.6707	0	0.380089	1.40358	0	0.004579	0	0	0.00229	0	0.577002	0.004579	0	2.4202	0.00229	0	0.016028	0	0	0	0	0	0	0	0	0.359482	4.28859	45.9656	0.00229	0.027476	0.006869	0.029766	0	0	0	0	0	0
26	AF	0	0	0	0.002038	0	0	0	0	0	0	0.491095	0	0.006113	0	0	0	0	0	0	0	0.024453	0	0	0.444227	0	0	0	0.004075	0	0	0	0	0	0	0	0	89.0818	3.43155	0	0	0	0.002038	0	0	0	0	0	0
27	AF	0	0	0	0.004554	0	0	0	0	0	0.002277	0.248201	0	18.8724	0.332453	0	0	0	0	0	0	0.01594	0	0	0.193551	0	0	0	0	0	0	0	0	0	0	0	0	19.1547	2.93743	0.01594	0.002277	0	0.601148	0	0	0	0	0	0
1	AP	0	0	0	0.006823	0.003412	0.003412	0	0	0	0.750546	9.32724	2.25846	0.003412	0.027293	0	0	0.017058	0.010235	0	0	0.36845	0.006823	0	0.078466	0	0	0	0.003412	0	0	0	0	0	0	0	0	0.252456	0.020469	0	0	0.126228	0.143286	0	0	0	0	0	0
2	AP	0	0	0	3.00609	0.01056	0	0	0	0	0	11.9082	0.341441	0.01056	0	0	0	0.00704	0.04224	0.01056	0.01056	0.478722	0.00352	0	0.15488	0.01056	0	0	0.0704	0	0	0	0	0	0	0	0	0.218241	0.04576	0	0	0.267521	0.05984	0	0	0	0	0	0
3	AP	0	0	0	0	0.00973	0.001946	0	0	0	0	28.2942	0	0.00973	0.00973	0	0	0	0	0	0	0.982777	0.003892	0	4.65505	0.005838	0	0	0.001946	0	0	0	0	0	0	0	0	4.36314	17.4	0	0.087574	0.144011	0.068113	0	0	0	0	0	0
4	AP	0	0	0	1.62918	0.014167	0	0	0	0	1.25022	7.43049	1.52647	0	0	0	0	0.010625	0.017709	0	0	0.471047	0	0	0.092084	0	0	0	0.003542	0	0	0	0	0	0	0	0	0.127501	0.053126	0	0	0.035417	0.035417	0	0	0	0	0	0
5	AP	0	0	0	2.26723	0	0	0	0	0	0.359827	0.764234	0.092345	0.372564	0	0	0	0	0	0.003184	0	0.06687	0	0	0.006369	0	0	0	0	0	0	0	0	0	0	0	0	0.015922	0.003184	0	0.117819	0.009553	0	0	0	0	0	0	0
6	AP	0	0	0	5.13738	0.023584	0	0	0	0	0.884399	8.63567	0.165088	0.145435	0	0.003931	0	0	0.023584	0.027515	0	2.45666	0.263354	0	0.090405	0.003931	0	0.003931	0.003931	0	0.003931	0	0	0	0	0	0	0.212256	0.106128	0.011792	0.385205	0.05896	0.043237	0	0	0	0	0	0
7	AP	0	0	0	0.018645	0.018645	0.004661	0	0	0	0	12.5664	0.018645	0.102545	0.009322	0.04195	0	0.069917	0.046611	0.004661	0.004661	0.251701	0.438147	0.018645	0.069917	0.004661	0	0	0.018645	0	0	0	0	0	0	0	0	0.358907	0.652559	0.013983	0	0.508064	0.139834	0	0	0.023306	0	0	0
8	AP	0	0	0	0.004521	0.004521	0	0	0	0	0	6.36076	0.230561	0.004521	0	0.009042	0	0.031646	0.018083	0	0	0.108499	0.198915	0	0.11302	0	0.004521	0	0.013562	0	0	0	0	0	0	0	0	0.17179	0.28481	0	0	0.420434	0.018083	0	0	0.018083	0	0	0
9	AP	0	0	0	1.65276	0.002292	0	0	0	0	1.22639	1.53585	0.002292	0	0	0	0	0	0	0.004585	0	0.543279	0.009169	0	0	0.002292	0	0	0	0	0	0	0	0	0	0	0	0.045846	0.011462	0	0.027508	0.061893	0.002292	0	0	0	0	0.004585	0.009169
10	AP	0.002695	0	0	0	0	0.002695	0	0	0	0	2.13185	0	0	0	0	0	0	0	0	0	0.113195	0.016171	0	0	0	0.00539	0	0	0	0	0	0	0	0	0	0	0.183269	0.00539	0	0	0.078159	0	0	0	0	0	0	0.010781
11	AP	0	0	0	5.56113	0	0	0	0	0.004181	0	2.91855	1.15822	0.844623	0	0.008363	0	0.008363	0.012544	0	0	0.050176	0.054357	0.004181	0.050176	0	0	0	0.008363	0	0	0	0	0	0	0	0	0.091989	0.125439	0	0	0.393042	0.020907	0	0	0.012544	0	0	0
12	AP	0	0	0	0.00461	0.009219	0.00461	0	0	0.00461	0	10.7818	0.668388	0.649949	0	0.036877	0	0.023048	0.023048	0	0.009219	0.373375	0.304232	0.018438	0.147506	0.00461	0.023048	0.009219	0.00461	0	0.00461	0	0	0	0	0	0	0.341108	0.594634	0.00461	0	0.871209	0.046096	0	0	0.013829	0.018438	0	0
13	AP	0	0	0	1.60735	0	0	0	0	0	0.014646	4.98682	2.04306	2.22247	0	0	0.003661	0.010984	0.014646	0.007323	0	2.74971	0	0	0.062244	0	0.040275	0	0.010984	0	0	0	0	0	0	0	0	0.164763	0.054921	0.007323	0.010984	1.26318	8.28574	0	0	0	0	0.003661	0
14	AP	0	0	0	0.022965	0.034447	0	0	0	0	0	42.9173	0.026792	0.095686	0	0	0.003827	0.057412	0.095686	0	0	1.48123	0.076549	0	0.616221	0.019137	0	0	0.019137	0	0.01531	0	0	0	0	0	0	0.685115	0.137788	0	0	0.183718	0.160753	0	0.007655	0	0	0	0
15	AP	0	0	0	13.1841	0.007487	0	0	0	0	0	8.42255	0	0.037434	0	0	0	0.003743	0.018717	0	0	1.29894	0.01123	0	0.093584	0	0	0	0	0	0	0	0	0	0	0	0	0.187168	0.071124	0	0	0.048664	0.018717	0	0	0	0	0	0
16	AP	0.006226	0	0	0.526119	0.068489	0.003113	0	0	0	0.077828	31.947	0.323766	3.19719	0	0	0.006226	0.062263	0.056036	0	0	1.19856	0.009339	0	0.40782	0.024905	0.003113	0.012453	0.043584	0	0.009339	0	0.003113	0	0	0	0.009339	1.02422	0.174335	0.077828	0	0.068489	0.255277	0	0.006226	0	0	0	0.009339
17	AP	0	0	0	5.53319	0.003611	0	0	0	0	0.016248	10.1854	0.023469	2.84693	0	0	0	0	0	0.001805	0	0.722113	0	0	1.49477	0	0	0	0.001805	0	0	0	0	0	0	0	0	1.42617	5.98632	0.001805	0.027079	0.012637	0.070406	0	0	0	0	0	0
18	AP	0	0	0	0	0	0	0	0	0.003263	0	1.74231	0.675389	0	0	0	0	0.003263	0.006525	0	0	0.518777	0.006525	0	0.026102	0	0	0	0	0	0	0	0	0	0	0	0	0.055467	0.013051	0	0	0.009788	0.009788	0	0	0	0	0	0
19	AP	0	0	0	0.011443	0.015258	0.007629	0.091547	0	0	0	32.2322	3.23467	0.011443	0	0	0.011443	0.015258	0.099176	0	0	1.22063	0.019072	0	0.354745	0.026701	0	0	0.026701	0	0	0	0	0	0	0	0	0.621758	0.080104	0	0	0.106805	0.133506	0	0	0	0	0	0
20	AP	0	0	0	0.173593	0.003472	0	0	0	0	0.388848	22.081	0.274277	0.059022	0	0	0	0	0	0	0	0.881853	0.006944	0	3.29132	0.006944	0	0	0.003472	0	0	0	0	0	0	0	0	3.51352	12.1342	0	0.072909	0.010416	0.062493	0	0	0	0	0	0
21	AP	0	0	0	0.128078	0.009666	0	0	0	0	0.442232	25.171	0.178826	1.86317	0	0	0	0.002417	0	0	0	1.77618	0	0	4.24591	0.004833	0	0	0.004833	0	0	0	0	0	0	0	0	4.16616	15.3186	0	0.08458	0.135328	0.057998	0	0	0	0	0	0
22	AP	0	0	0	0.922129	0.004339	0	0	0	0	0.004339	10.0458	0.008679	0.121504	0	0	0.00217	0	0	0	0	0.637896	0.006509	0	1.54484	0.004339	0	0	0	0	0	0	0	0	0	0	0	1.87897	5.22684	0	0.028206	0.006509	0.065091	0	0	0	0	0	0
23	AP	0	0	0	5.09505	0.004694	0	0	0	0	0.030509	13.8606	1.63107	6.35062	0	0	0	0	0	0.154893	0	0.492842	0.002347	0	2.21075	0.016428	0	0	0.293358	0	0	0	0	0	0	0	0	2.06524	7.73058	0	0.286318	0.610185	0.03755	0	0	0	0	0	0
24	AP	0	0	0	0.125362	0.00597	0.002985	0	0	0	0.125362	32.2747	0.071635	0.14924	0	0	0.002985	0	0	0	0	1.2775	0	0	5.25625	0.00597	0	0	0.00597	0	0	0	0	0	0	0	0	5.61741	18.4849	0.002985	0.116407	0.16118	0.092529	0	0	0	0	0	0
25	AP	0.002437	0	0	0.004874	0.004874	0	0	0	0	0.002437	30.9573	0.060925	0.031681	0	0	0.002437	0	0	0	0	1.25506	0	0	5.75133	0.007311	0	0.002437	0.009748	0	0	0	0	0	0	0	0	6.10226	20.0809	0	0.109665	0.019496	0.077984	0	0	0	0	0	0
26	AP	0	0	0	0.003725	0.003725	0	0	0	0	0	18.0965	0	0.011175	0	0	0.003725	0	0.003725	0	0	0.461911	0.003725	0	2.47718	0.003725	0	0	0	0	0	0	0	0	0	0	0	3.45688	8.98864	0.003725	0.048426	0.011175	0.055876	0	0	0	0	0	0
27	AP	0	0	0	0.00196	0.00196	0	0.00196	0	0	0	25.2406	0.00196	0.14897	0	0	0	0	0	0	0	0.838936	0.00392	0	3.61644	0.00196	0.00196	0	0.00392	0	0	0	0	0	0	0	0	3.56352	14.2031	0	0.045083	0.058804	0.047043	0	0	0	0	0	0
1	BF	0	0	0	0	0	0	0	0	0	0	0.368392	0.007368	0	0.158409	0	0	0	0	0	0	0.011052	0.003684	0	27.8983	0	0	0	0.003684	0	0	0	0	0	0	0	0	13.1295	0.095782	0	0	0	0	0	0	0	0	0	0
2	BF	0	0	0	0.102885	0	0	0	0	0	0.034295	0.06859	0	0	0.017148	0	0	0	0	0	0	0.115746	0	0	5.70583	0	0	0	0.012861	0	0	0	0	0	0	0	0.775925	69.5074	9.62833	9.94556	0	0	0	0	0	0	0	0	0
3	BF	0	0	0	0.134048	0	0	0	0	0	0.006934	9.00897	0	0.07858	0.006934	0	0	0	0	0	0	0.344365	0	0	1.75649	0	0	0	0.002311	0	0	0	0	0	0.002311	0	0	75.0924	6.02524	0	0.025423	0	0.020801	0	0	0	0	0	0
4	BF	0	0	0	0.077715	0	0	0	0	0	0.052846	0.177189	0	0	0	0	0	0	0	0	0	0.547111	0	0	6.61196	0	0	0	0.009326	0	0	0	0	0	0	0	1.49523	8.62321	58.9387	8.85946	0	0	0	0	0	0	0	0	0
5	BF	0	0	0	0.507013	0	0	0	0	0	0.026338	0.441167	0	0.164614	0.954764	0	0	0	0	0	0	0.013169	0	0	0.065846	0	0	0.994271	0	0	0	0	0	0	0	0	0.342398	14.2688	0.750642	1.3235	0	0	0	0	0	0	0	0	0
6	BF	0	0	0	0.057772	0	0	0	0	0	0.018054	0.025275	0	3.62881	0.032497	0	0	0	0	0	0	0.050551	0	0	0.162484	0	0	0	0.003611	0	0	0	0	0	0	0	0.050551	85.4089	1.7115	0.090269	0	0	0	0	0	0	0	0	0
7	BF	0	0	0	0	0	0	0	0	0	0	0.083841	0.003811	0.464939	4.06631	0	0	0	0	0	0	0.003811	0.003811	0	0.060976	0	0	0	0	0	0	0	0	0	0	0	0	88.1936	0.297256	0.022866	0	0.003811	0	0	0	0	0	0	0
9	BF	0	0	0	0.238773	0.003271	0	0	0	0	0.392503	0.173356	0.006542	10.1364	9.18458	0	0	0	0	0	0	0.696693	0	0	0	0	0	0	0.003271	0	0	0	0	0	0	0	0.919112	29.9643	35.7178	0	0	0.009813	0	0	0	0	0	0	0
10	BF	0	0	0	0	0	0	0	0	0	0	0.022227	0	0	0	0	0	0	0	0	0	0.12842	0	0	0	0	0	0	0	0	0	0	0	0	0	0	0	11.38	86.3677	0	0	0	0	0	0	0	0	0	0
11	BF	0	0.007488	0	0.056159	0	0	0	0	0	0	0.501685	0.052415	7.6638	0.01872	0	0	0	0.003744	0	0	0.003744	0.007488	0	6.19618	0	0	0	0	0	0	0	0	0	0	0	0.011232	9.51329	0.044927	2.97267	0	0.037439	0.007488	0	0	0.003744	0	0.003744	0
12	BF	0	0	0	0	0	0	0	0	0	0	0.106797	0	0.461639	0.840597	0	0	0	0	0	0	0.175698	0	0	0.406518	0	0	0	0	0	0	0	0	0	0	0	0.599442	69.9452	12.478	0	0	0	0	0	0	0	0	0	0
13	BF	0	0	0	0.029835	0	0	0	0	0	0	0.063933	0.046884	38.5219	0.362288	0	0	0	0	0	0	0.080982	0	0	0.80982	0	0	0	0	0	0	0	0	0	0	0	0.063933	14.1676	3.27338	2.68946	0	0	0.008524	0	0	0	0	0	0
14	BF	0	0	0	0	0	0	0	0	0	0	0.07462	0	0.004664	0.228523	0	0	0	0	0	0	0.013991	0	0	0.452383	0	0	0	0	0	0	0	0	0	0	0	0	94.5574	2.6117	0	0	0	0	0	0	0	0	0	0
15	BF	0	0	0	0.09319	0	0	0	0	0	0	0.023298	0	0	0.026626	0	0	0	0	0	0	0.083206	0	0	14.7507	0	0	0	0	0	0	0	0	0	0	0	0	80.0106	1.43114	0.422685	0	0.003328	0	0	0	0	0	0	0
16	BF	0	0	0	0	0	0	0	0	0	0	0.059299	0.007412	0	0	0	0	0	0	0	0	0	0	0	27.459	0	0	0	0.003706	0	0	0	0	0	0	0	0	34.0894	0	0	0	0	0	0	0	0	0	0	0
17	BF	0	0	0	0.079951	0	0	0	0	0	0.003807	0.23795	0.009518	36.138	0.093276	0	0	0	0	0	0	0.053301	0	0	0.102794	0	0	0	0.001904	0	0	0	0	0	0	0	0.003807	60.9952	0.184649	0.06853	0.003807	0.001904	0.009518	0	0	0	0	0	0
18	BF	0	0	0	0.027217	0	0	0	0	0	0	0.006804	0	87.446	0.513728	0	0	0	0	0	0	0.115674	0	0	0	0	0	0	0	0	0	0	0	0	0	0	0	0.683836	9.44102	0	0	0	0	0	0	0	0	0	0
19	BF	0	0	0	0	0	0	0	0	0	0	0.408785	0.012023	0.012023	0	0	0	0	0	0	0	0.048092	0	0	64.0269	0	0	0	0	0	0	0	0	0	0	0	0	6.58865	24.988	0	0.056108	0	0	0	0	0	0	0	0
20	BF	0	0	0	0.002251	0	0	0	0	0	0.006753	0.074288	0	52.1498	0	0	0	0	0	0	0	0.067534	0	0	0.013507	0	0	0	0	0	0	0	0	0	0	0	0.002251	34.4829	11.5573	0	0.002251	0	0	0	0	0	0	0	0
21	BF	0	0.002482	0	0.29541	0.002482	0	0.002482	0	0	0.404637	5.45888	0.004965	0.089368	1.82707	0	0	0.002482	0	0	0	2.25653	0	0	1.77743	0.004965	0.002482	0	0.032272	0	0	0	0	0	0	0	0	51.8978	10.5926	0.002482	0.163841	0.004965	0.019859	0	0	0	0	0	0
22	BF	0	0	0	0	0	0	0	0	0	0	0.108488	0	71.4489	2.80947	0	0	0	0	0	0	0.043021	0	0	1.22704	0	0	0	0	0	0	0	0	0	0	0	0	5.7293	9.0251	0	0	0	0.00187	0	0	0	0	0	0
23	BF	0	0	0	0.01681	0	0	0	0	0	0	0.033621	0.012608	59.3738	0	0	0	0	0	0	0	0	0	0	0.012608	0	0	0	0	0	0	0	0	0	0	0	0	35.5201	0.010506	0.004203	0	0	0	0	0	0	0	0	0
24	BF	0	0	0	0.038893	0	0	0	0	0	0.014585	0.493449	0.019446	0	0	0	0	0	0	0.002431	0	0.0316	0	0	34.2668	0	0	0	0.012154	0	0	0	0	0	0	0	0	56.7709	0.442403	0	0	0	0	0	0	0	0	0	0
25	BF	0	0	0	0.009183	0	0	0	0	0	0.004592	6.12531	0	18.4012	5.06922	0	0	0	0	0.004592	0	0.144638	0	0	0.431618	0	0	0.068875	0.009183	0	0	0	0	0	0.011479	0	0.025254	2.02264	35.3766	0.002296	0.020663	0.002296	0.006888	0	0	0	0	0	0
26	BF	0	0	0	0.002152	0	0	0	0	0	0	0.473495	0	0	0	0	0	0	0	0	0	0.10546	0	0	0.292706	0	0	0	0.002152	0	0	0	0	0	0	0	0	78.5528	18.7741	0	0	0	0	0	0	0	0	0	0
27	BF	0	0	0	0	0	0	0	0	0	0	0.603947	0	16.4996	0.114148	0	0	0	0	0	0	0.041508	0	0	0.325841	0	0	0	0	0	0	0	0	0	0	0	0	13.7725	3.18162	0.029056	0.008302	0	1.19337	0	0	0	0	0	0
1	BP	0	0	0	0.00809	0.004045	0	0	0	0	0.703827	3.30475	1.36316	0.052585	0	0	0	0.004045	0	0	0	0.186069	0	0	0.03236	0.004045	0	0	0.004045	0	0	0	0	0	0	0	0	0.06472	0.012135	0	0	0.262924	0.044495	0	0	0	0	0	0
2	BP	0	0	0	2.22073	0.007465	0	0	0	0	0	1.69074	1.60863	0.007465	0	0	0.003732	0.003732	0.011197	0.018662	0	0.074646	0	0	0.022394	0	0	0	0.003732	0	0	0	0	0	0	0	0	0.029859	0.003732	0	0	1.99306	0.078379	0	0	0	0	0	0
3	BP	0	0	0	0.005783	0.005783	0	0	0	0	0	29.161	0	0.009639	0.04241	0	0	0	0	0	0	0.800015	0.001928	0	4.04634	0	0	0	0	0	0	0	0	0	0	0	0	5.01022	14.8051	0	0.071327	0.21398	0.075182	0	0	0	0	0	0
4	BP	0	0	0	3.03648	0	0	0	0	0	1.82533	4.27466	0.203906	0.122835	0	0	0	0.009827	0.00737	0	0.002457	0.574868	0.004913	0	0.034394	0	0	0	0.002457	0	0.004913	0	0	0	0	0	0	0.090898	0.02948	0.002457	0	0.009827	0.019654	0	0	0	0	0	0
5	BP	0	0	0	1.98059	0.004431	0.004431	0	0	0	0.141787	5.58731	0.124064	0.451947	0	0	0	0	0.022154	0.008862	0	0.132926	0.004431	0	0.031016	0	0	0	0	0	0	0	0	0	0	0	0	0.119633	0.013293	0	0.088617	0.044309	0.013293	0	0	0	0	0	0.004431
6	BP	0	0	0	1.85274	0.013017	0	0	0	0	0.438235	7.67562	0.052068	0.008678	0	0.021695	0.004339	0.004339	0.047729	0.004339	0	2.42114	0.225626	0.004339	0.099796	0.004339	0	0	0.004339	0	0	0	0	0	0	0	0	0.347117	0.494641	0	0.030373	0.381828	0.034712	0	0	0.026034	0	0	0
7	BP	0.004744	0	0	0	0.014233	0.004744	0	0	0	0	10.8265	0.004744	0.246703	0	0.004744	0	0.018977	0.037954	0	0	0.284657	0.308378	0	0.113863	0.004744	0	0	0.004744	0	0	0	0	0	0	0	0	0.260936	0.374798	0.004744	0.004744	0.393776	0.204004	0	0	0.023721	0	0	0
8	BP	0	0	0	0.007634	0.007634	0.007634	0	0	0	0	13.7715	0.404596	0.030536	0	0.015268	0	0.064888	0.08779	0	0.003817	0.381694	0.32444	0.026719	0.156495	0.011451	0.003817	0	0.003817	0	0	0	0	0	0	0	0	0.271003	0.61071	0	0	0.469484	0.04962	0	0	0.04962	0	0	0
9	BP	0	0	0	2.32447	0	0	0	0	0	2.12577	1.03895	0.002394	0	0	0	0	0	0	0.019151	0	0.433294	0.002394	0.004788	0	0	0.009576	0	0	0	0	0	0	0	0	0	0	0.035908	0.019151	0	0.100543	0.059847	0	0	0	0	0	0	0.007182
10	BP	0.002511	0	0	0	0	0	0.005022	0	0.02511	0	5.82061	0	0	0	0.010044	0	0	0	0	0	0.261149	0.042688	0.032644	0.007533	0	0.042688	0	0	0	0	0	0	0	0	0	0	0.158196	0.015066	0	0	0.291282	0	0	0	0	0	0.002511	0.469566
11	BP	0	0	0	0.059453	0.004573	0	0	0	0	0	0.713436	0.288119	2.18604	0	0	0	0	0	0	0	0.022867	0.01372	0	0	0	0	0	0	0	0	0	0	0	0	0	0	0.009147	0.036586	0	0	4.34922	0.004573	0	0	0	0	0	0
12	BP	0	0	0	0.032035	0.014238	0	0	0	0	0	11.7107	0	0.060511	0	0.010678	0	0.021357	0.028476	0	0	0.27408	0.772407	0	0.113903	0	0.003559	0	0.007119	0	0.021357	0	0	0	0	0	0	0.320353	0.879191	0	0	0.5446	0.053392	0	0	0.060511	0	0	0
13	BP	0	0	0	2.83486	0.003132	0.003132	0	0	0.209873	0.053251	4.63914	1.60068	1.75417	0	0	0	0	0.003132	0.015662	0.692269	1.79175	0.009397	0	0.046987	0.01253	0.040722	0	0.034457	0	0	0	0	0	0	0	0	0.056384	0.028192	0.028192	0.072046	2.4527	10.7631	0.065781	0	0	0	0	0.01253
14	BP	0	0	0	0.006522	0.019566	0.006522	0	0	0	0	27.4473	0.003261	0.022827	0	0	0.009783	0.039131	0.065219	0	0	0.776104	0.019566	0	0.38153	0.009783	0	0	0.013044	0	0	0.003261	0	0	0	0	0	0.45001	0.075002	0	0	0.045653	0.061958	0.003261	0	0	0	0	0
15	BP	0	0	0	6.57697	0.010041	0	0	0	0	0	25.7958	0.003347	0.010041	0	0	0.010041	0.010041	0.016735	0	0	0.736352	0.016735	0	0.304582	0.033471	0	0	0.023429	0	0	0	0	0	0	0	0	0.461894	0.053553	0	0	0.093718	0.066941	0	0	0	0	0	0
16	BP	0	0	0	1.25594	0.072143	0.006558	0.003279	0	0.003279	0.17052	33.4645	0.167241	2.40695	0	0.006558	0.003279	0.029513	0.036071	0.013117	0	1.02312	0.839482	0	0.291851	0.022955	0.006558	0	0.075422	0	0	0	0	0	0	0	0	0.665683	0.104935	0	0.006558	0.291851	0.29841	0	0	0	0	0.003279	0
17	BP	0	0	0	4.47486	0	0	0	0	0	0.06622	9.24068	0	6.46747	0	0	0	0	0	0.004013	0	2.23943	0	0	0.939118	0	0	0	0	0	0	0	0	0	0	0	0	1.24212	5.11097	0.004013	0.01806	0.589959	0.080266	0	0	0	0	0	0
18	BP	0	0	0	0.003861	0	0	0	0	0	0.003861	1.18151	0.007722	0.127418	0	0	0	0	0.003861	0	0	0.586895	0	0	0.019306	0	0	0	0.003861	0	0	0	0	0	0	0	0	0.038612	0.027028	0	0	0.03475	0	0	0	0	0	0	0
19	BP	0	0	0	0.011542	0.023084	0.003847	0	0	0	0.003847	28.7319	0.596337	0.096183	0.003847	0	0	0.030779	0.030779	0	0	0.842567	0.019237	0	0.369344	0.015389	0	0	0.007695	0	0	0	0	0	0	0	0	0.696368	0.103878	0	0	0.103878	0.088489	0	0	0	0	0	0
20	BP	0	0	0	0.772177	0.004053	0	0	0	0	0.705296	8.18589	0.287793	0.00608	0	0	0	0	0	0	0	1.29102	0	0	1.18968	0	0	0	0.002027	0	0	0	0	0	0	0	0	1.49571	4.31082	0	0.01824	0.022294	0.004053	0	0	0	0	0	0
21	BP	0.002376	0	0	0.182985	0	0	0	0	0	0.161597	22.8351	0.011882	0.339829	0.002376	0	0.002376	0	0	0	0	1.71578	0.002376	0	3.03232	0.007129	0	0	0.007129	0	0	0	0	0	0	0	0	3.78089	12.2647	0	0.073669	0.116445	0.042776	0	0.002376	0	0	0	0
22	BP	0	0	0	1.61149	0	0	0	0	0	0.002129	22.9952	0	0.006386	0.002129	0	0.002129	0	0	0	0	0.523683	0.006386	0	2.81852	0.008515	0	0	0	0	0	0	0	0	0	0	0	3.49335	12.0532	0.057477	0.05322	0.002129	0.036189	0	0	0	0	0	0
23	BP	0	0	0	2.71017	0	0	0	0	0.002446	0.06115	18.8734	0.136976	1.34041	0	0	0.002446	0.002446	0	0.11007	0	0.513661	0.004892	0	2.42888	0.01223	0	0	0.041582	0	0	0	0	0	0	0	0	3.15045	10.8676	0.002446	0.124746	0.053812	0.046474	0	0	0	0	0	0
24	BP	0	0	0	0.075427	0.002286	0	0	0	0.002286	0.050285	29.6588	0.13714	0.004571	0.002286	0	0.004571	0	0	0	0	1.57025	0.009143	0	5.6113	0.002286	0	0.006857	0	0	0	0	0	0	0	0	0	5.39645	18.7653	0	0.095998	0.203424	0.070856	0.002286	0	0	0	0	0
25	BP	0	0.004536	0	0.002268	0.009073	0.002268	0	0	0.002268	0.002268	30.1254	0.13382	1.07737	0.002268	0.002268	0.004536	0.018145	0	0.011341	0.002268	0.839212	0.006804	0	4.2573	0.015877	0.002268	0.011341	0.013609	0	0	0	0	0	0	0	0.002268	5.43673	15.5844	0.031754	0.054435	0.17011	0.074849	0	0	0	0	0.002268	0
26	BP	0	0	0	0.002139	0	0	0	0	0	0.002139	12.5693	0	0.002139	0	0	0	0	0	0	0	0.35081	0.004278	0	1.87384	0	0.002139	0	0.002139	0	0	0	0	0	0	0	0	2.47278	6.12206	0	0.049199	0.008556	0.025669	0	0	0	0	0	0
27	BP	0	0	0	0.002035	0.004069	0	0	0	0	0	25.9257	0.016276	0.394694	0	0	0.002035	0	0	0	0	0.84432	0	0	3.74146	0.002035	0.002035	0	0.002035	0	0	0	0	0	0	0	0	4.66105	12.1134	0	0.04069	0.20752	0.071208	0	0	0	0	0	0
1	CF	0	0	0	0	0	0	0	0	0	0.010828	0.433123	0.024363	0	9.07934	0	0	0	0	0	0	0.005414	0	0	38.5182	0	0	0	0	0	0	0	0	0	0	0	0	0.167835	0.005414	0	0	0.002707	0.002707	0	0	0	0	0	0
3	CF	0	0	0	0.162934	0	0	0	0	0	0.029624	0.414741	0	18.216	0	0	0	0	0	0	0	0.088873	0	0	0.165896	0	0	0	0	0	0	0	0	0	0.002962	0	0.322906	77.764	0.556938	0	0	0	0	0	0	0	0	0	0
4	CF	0	0	0	0.049753	0	0	0	0	0	0.02679	0.110988	0.003827	0	0	0	0	0	0	0	0	0.551112	0	0	5.84025	0	0	0	0.015309	0	0	0	0	0	0	0	0.708026	16.8127	46.7871	14.8915	0	0.007654	0	0	0	0	0	0	0
5	CF	0	0	0	0.486827	0	0	0	0	0	0.011455	0.252005	0.017182	0.126002	0.922108	0	0	0	0	0	0	0.011455	0.005727	0	0.045819	0	0	1.35739	0	0	0	0	0	0	0	0	0.32646	12.795	1.01947	1.45475	0	0.005727	0	0	0	0	0	0	0
6	CF	0	0	0	0.053815	0	0	0	0	0	0.015376	0.053815	0.01922	11.2474	0	0	0	0	0	0	0	0.076879	0	0	0.123006	0	0	0	0	0	0	0	0	0	0	0	0.015376	77.4899	2.07957	0.065347	0	0.011532	0.088411	0	0	0	0	0	0
7	CF	0	0	0	0	0	0	0	0	0	0	0.375173	0	0	0.19305	0	0	0	0	0	0	0.01457	0	0	0.105631	0	0	0	0	0	0	0	0	0	0	0	0	81.7112	15.4039	0	0	0.003642	0	0	0	0	0	0	0
8	CF	0	0.013	0	0.00325	0	0	0	0	0	0	0.05525	0.00975	86.8244	0.04225	0	0	0	0	0	0	0.04225	0	0	0.01625	0	0	0	0	0	0	0	0	0	0	0	0.068251	0.471254	2.55777	0	0	0	0	0	0	0	0	0	0
9	CF	0	0	0	0.146713	0	0	0	0	0	0.218685	0.116263	0.002768	16.1301	1.59723	0	0	0	0	0	0	0.287889	0	0	0	0	0	0	0	0	0	0	0	0	0	0	0.243599	51.1363	20.2491	0	0	0.002768	0	0	0	0	0	0	0.002768
10	CF	0	0	0	0	0	0	0	0	0	0	0.075894	0.002811	0	0	0	0	0	0	0	0	0.182707	0	0	0	0	0	0	0	0	0	0	0	0	0	0	0	62.1627	25.5088	0	0	0.016865	0	0	0	0	0	0	0.002811
11	CF	0	0	0	0.002771	0	0	0	0	0	0	0.011082	0.013853	33.9817	0	0	0	0	0	0	0	0	0.002771	0	0.44607	0	0	0	0	0	0	0	0	0	0	0	0.008312	0.587372	0.016624	52.9881	0	0.002771	0	0	0	0	0	0	0
12	CF	0	0	0	0.003253	0	0	0	0	0	0	0.094349	0.013014	0.078082	7.21606	0	0	0	0	0	0	0.195204	0	0	0.182191	0	0	0	0	0	0.003253	0	0	0	0	0	0.442463	67.1536	14.0645	0	0	0	0	0	0	0	0	0	0
13	CF	0	0	0	0.020585	0	0	0	0	0	0	0.025731	0.005146	47.4012	1.29683	0	0	0	0	0	0	0.051462	0	0	3.90078	0	0	0	0	0	0	0	0	0	0	0	0.036023	6.61795	0.421984	1.68794	0.005146	0	0	0	0	0	0	0	0
14	CF	0	0	0	0	0.008977	0	0	0	0	0	5.09471	0	0.040399	9.01338	0	0	0	0.004489	0	0	0.116707	0.004489	0	0.520693	0	0	0	0	0	0	0	0	0	0	0	0	73.503	0.942634	0.022444	0	0.008977	0.008977	0	0	0	0	0	0
15	CF	0	0	0	0.096007	0	0	0	0	0	0	0.103118	0	0.003556	0.074672	0	0	0	0	0	0	0.131565	0.003556	0	0.120897	0	0.003556	0	0	0	0	0	0	0	0	0	0	80.3577	1.70323	2.96554	0	0	0	0	0	0	0	0	0
16	CF	0	0	0	0	0	0	0	0	0	0	0.035591	0.011864	0	0	0	0	0	0	0	0	0	0	0	12.6626	0	0	0	0	0	0	0	0	0	0	0	0	59.5167	0	0	0	0	0	0	0	0	0	0	0
17	CF	0	0	0	0.002241	0	0	0	0	0	0	0.177063	0	39.8682	1.86028	0	0	0	0	0	0	0.008965	0	0	0.062756	0	0	0.062756	0	0	0	0	0	0	0.035861	0	0.067239	47.9346	1.00634	0.197234	0	0	0	0	0	0	0	0	0
18	CF	0	0	0	0.019493	0	0	0	0	0	0	0.05848	0	82.6394	1.85185	0	0	0	0	0	0	0.101365	0	0	0	0	0	0	0	0	0	0	0	0	0	0	0	2.22612	11.3879	0	0	0	0	0	0	0	0	0	0
19	CF	0	0	0	0	0	0	0	0	0	0	0.039379	0	0.043754	0	0	0	0	0	0	0	0.030628	0	0	79.0899	0	0	0	0	0	0	0	0	0	0	0	0	1.20324	12.2424	0	0	0	0	0	0	0	0	0	0
20	CF	0	0	0	0.47504	0	0	0	0	0	0.002684	0.273752	0.010735	0.029522	0.053677	0	0	0	0	0	0	0.936661	0	0	0.072464	0	0	0	0.297907	0	0	0	0.005368	0	0	0	0	2.0934	82.6677	0	0.008052	0	0	0	0	0	0	0	0
21	CF	0	0	0	0.038385	0	0	0	0	0	0.023991	0.38385	0	0.079169	0.237507	0	0	0	0	0.002399	0	0.17753	0	0	2.83329	0	0	0	0.004798	0	0	0	0	0	0	0	0	65.9382	10.6662	0	0.537389	0	0.002399	0	0	0	0	0	0
22	CF	0	0	0	0.006573	0	0	0	0	0	0	0.32427	0	49.4161	0.074494	0	0	0	0	0	0	0.017528	0	0	2.49775	0	0	0	0	0	0	0	0	0	0	0	0	20.1157	2.33781	0	0.002191	0	0.002191	0	0	0	0	0	0
23	CF	0	0	0	0.104424	0	0	0	0	0	0.002131	0.392123	0.004262	47.3084	0.014918	0	0	0	0	0	0	0.017049	0	0	0.046884	0.002131	0	0.008524	0	0	0	0	0	0	0	0	0	45.3819	0.215242	0.074589	0.004262	0	0	0	0	0	0	0	0
24	CF	0	0	0	0.066563	0	0	0	0	0	0.013867	0.418793	0.044375	0.002773	0.013867	0	0	0	0	0	0	0.036055	0	0	55.9796	0	0	0	0.07211	0	0	0	0	0	0	0	0	35.5697	0.449301	0	0	0	0.00832	0	0	0	0	0	0
25	CF	0	0	0	0.01824	0	0	0	0	0	0.020846	23.9831	0.002606	0.84165	0.164161	0	0	0.013029	0	0.005211	0	0.867707	0	0	4.13268	0.002606	0	0.093806	0.002606	0	0	0	0	0	0	0	0.19543	6.13649	30.8101	0.010423	0.122469	0.028663	0.083383	0	0.002606	0	0	0	0
26	CF	0	0	0	0	0	0	0	0	0	0	2.26982	0	0.004744	0	0	0	0	0	0	0	0.149424	0	0	0.853849	0	0	0	0	0	0	0	0	0	0	0	0	81.3671	9.92126	0	0.004744	0.002372	0.009487	0	0	0	0	0	0
27	CF	0	0	0	0.00211	0	0	0	0	0	0	0.485212	0	20.2607	0.196194	0	0	0	0	0	0	0.05696	0	0	0.518965	0	0	0	0	0	0	0	0	0	0	0	0.00211	18.7798	5.95545	0.046412	0.008438	0	0.966204	0	0	0	0	0	0
1	CP	0	0	0	0	0.010137	0	0	0	0	0.930103	4.22728	1.91089	0.005069	0.002534	0	0	0	0.012672	0	0	0.395357	0.002534	0	0.055755	0.005069	0	0	0	0	0	0	0	0	0	0	0	0.124183	0.025343	0	0	0.567692	0.020275	0	0	0	0	0	0
2	CP	0	0	0	2.70641	0	0	0	0	0	0	4.52708	2.95947	0.00703	0	0	0	0.003515	0.010544	0	0	0.18277	0	0	0.063267	0	0	0	0.014059	0	0	0	0	0	0	0	0	0.091385	0.035148	0	0	0.537767	0.070296	0	0	0	0	0	0
3	CP	0	0.00226	0	0.00226	0.00678	0	0	0	0	0	28.1278	0	0.02486	0	0	0.00226	0	0	0	0	0.919816	0.00226	0	5.12113	0.00452	0	0	0.00226	0	0	0	0	0	0	0	0	7.8625	18.8325	0.00226	0.09944	0.09266	0.09492	0	0	0	0	0	0
4	CP	0	0	0	1.85332	0	0	0	0	0	2.24232	3.77305	0.085392	0.012651	0	0	0	0	0.003163	0	0	0.711597	0.006325	0	0.041115	0	0	0	0	0	0	0	0	0	0	0	0	0.072741	0.053765	0	0.09488	0.015813	0.006325	0	0	0	0	0	0
5	CP	0	0	0	3.0703	0.007779	0	0	0	0	0.347483	2.43757	1.37956	1.4418	0	0	0.005186	0.007779	0.002593	0.010373	0	0.282654	0.007779	0	0.036304	0.002593	0	0	0	0	0	0	0	0	0	0	0	0.036304	0.007779	0	0.184114	0.111506	0.010373	0	0	0	0	0	0
6	CP	0	0	0	2.60118	0.003727	0.007453	0	0	0	1.95647	3.24215	0.014906	0.037266	0	0.014906	0	0.007453	0.02236	0.003727	0	1.84468	0.089439	0.003727	0.085712	0	0	0	0	0	0	0	0	0	0	0	0.003727	0.596258	0.48446	0	0.145338	0.286949	0.01118	0	0	0.03354	0	0	0.003727
7	CP	0	0	0	0	0	0	0	0	0	0	3.60404	0	0.208976	0.003215	0.01286	0	0.016075	0.01929	0	0	0.106096	0.115741	0.00643	0.041795	0	0.003215	0	0.00643	0	0	0.003215	0	0	0	0	0	0.135031	0.189686	0.028935	0	0.189686	0.02572	0	0	0.009645	0	0	0
8	CP	0	0	0	0.003994	0	0.003994	0.015976	0	0	0	12.7691	0.575149	0.19571	0	0.023965	0.003994	0.015976	0.031953	0	0	0.251628	0.367456	0.003994	0.183728	0.007988	0.003994	0	0.003994	0	0	0	0	0	0	0	0	0.802812	0.750889	0	0	0.43935	0.063905	0	0.003994	0.0679	0.023965	0	0
9	CP	0	0	0	1.97013	0	0	0	0	0	1.99143	0.359415	0	0	0	0	0	0	0	0.023961	0	0.33013	0	0	0	0	0	0	0	0	0	0	0	0	0	0	0	0.010649	0.002662	0	0.031948	0.026623	0	0	0	0	0	0.002662	0
10	CP	0.015734	0	0.013112	0	0	0	0	0	0.044581	0	3.59793	0	0	0	0.175701	0.002622	0	0.007867	0	0	0.277974	0.018357	0.201925	0	0	2.09268	0	0.002622	0.018357	0	0	0	0.013112	0.049826	0.01049	0	0.39336	0.020979	0	0	0.20717	0	0.023602	0	0.005245	0	0.020979	8.59361
11	CP	0	0	0	0.006295	0	0	0	0	0	0	0.620101	1.08596	5.02691	0	0	0	0	0	0	0	0.006295	0.003148	0	0.009443	0	0	0	0	0	0	0	0	0	0	0	0	0.015739	0.018886	0	0	1.73439	0.003148	0	0	0	0	0	0
12	CP	0	0.00722	0	0.00361	0.02166	0.00722	0	0	0	0	15.9056	0.00361	0.332118	0	0	0.00722	0.01083	0.02166	0	0	0.328508	0.01805	0	0.144399	0.00361	0	0	0.02166	0	0	0	0.00361	0	0	0	0	0.628136	0.05415	0	0	0.05054	0.05054	0	0	0	0	0.01083	0
13	CP	0	0	0	0.073651	0.003507	0	0	0	0	0.003507	1.25907	0.761056	20.9554	0	0	0	0	0.003507	0.007014	0	1.40988	0	0	0.021043	0	0	0	0	0	0	0	0	0	0	0	0	0.017536	0.003507	0	0	0.578683	11.4895	0	0	0	0	0	0
14	CP	0	0	0	0.004381	0.056958	0	0	0	0.008763	0	25.2454	0	0.350508	0.008763	0	0.004381	0.035051	0.052576	0	0	0.762355	0.008763	0	0.2585	0.004381	0.004381	0	0.013144	0	0.013144	0	0.004381	0	0	0	0	0.460042	0.087627	0	0	0.087627	0.083246	0	0.008763	0.008763	0	0	0
15	CP	0	0	0	3.26638	0.004292	0.008584	0	0	0	0	15.6752	0	0.030045	0.339085	0	0	0.004292	0.021461	0	0	0.450682	0.004292	0	11.4559	0.004292	0	0	0.004292	0	0	0	0	0	0	0	0	0.317624	0.047214	0	0	0.034338	0.03863	0.004292	0	0	0	0	0
16	CP	0	0	0	0.156111	0.044603	0.022302	0	0	0	0.017841	35.4906	0.156111	1.88225	0	0	0.00446	0.026762	0.107047	0.008921	0	1.05263	0.022302	0	0.343443	0.022302	0	0	0.040143	0	0	0.008921	0	0	0	0	0	0.972346	0.111508	0	0	0.205174	0.098127	0	0	0	0	0.00446	0
17	CP	0	0	0	0.296858	0.011718	0	0	0	0	0.009765	34.4042	0	0.369119	0	0	0.003906	0	0	0.007812	0	1.50187	0.021483	0	6.81015	0.011718	0.003906	0	0.007812	0	0	0	0	0	0	0	0	4.78488	19.4754	0	0.091791	0.134758	0.144523	0	0	0	0	0	0
18	CP	0	0	0	0.008127	0.012191	0.004064	0	0	0	0	8.88329	0.020319	0.089402	0	0	0	0.004064	0.012191	0	0	1.02406	0.004064	0	0.125975	0.012191	0	0	0	0	0	0	0	0	0	0	0	0.150358	0.03251	0	0	0.060956	0.020319	0	0	0	0	0	0
19	CP	0	0.003348	0	0.01339	0.033476	0.01339	0.003348	0	0.006695	0	41.805	0.046867	0.016738	0	0.016738	0.006695	0.080343	0.043519	0	0	1.18171	0.036824	0	0.478709	0.020086	0.006695	0	0.0703	0	0.010043	0.016738	0.006695	0	0	0	0	0.823514	0.184119	0	0	0.127209	0.113819	0	0	0	0	0.016738	0
20	CP	0	0	0	0.268217	0.002254	0	0	0	0	0.175806	23.1343	0.027047	0.581513	0	0	0.004508	0	0	0	0	0.93538	0.009016	0	4.12018	0.006762	0.002254	0	0.006762	0	0	0	0	0	0	0	0	4.60027	13.7918	0	0.069872	0.090157	0.060856	0	0	0	0	0	0
21	CP	0	0	0	0.193214	0.002576	0	0	0	0	0.041219	20.1046	0	0.231857	0	0	0	0	0	0	0	1.70286	0	0	3.09401	0.005152	0	0	0.002576	0	0	0	0	0	0	0	0	5.90205	12.6749	0.005152	0.0541	0.030914	0.069557	0	0	0	0	0	0
22	CP	0	0	0	0.68482	0	0	0	0	0	2.01777	13.9858	0.705201	0.097831	0.008153	0	0.002038	0	0	0	0	0.593103	0.002038	0	2.17063	0	0	0.063183	0	0	0	0	0	0	0	0	0	2.63329	8.00383	0.004076	0.040763	0.008153	0.03261	0	0	0	0	0	0
23	CP	0	0.002112	0	3.05034	0.002112	0	0	0	0	0.084497	17.9133	0.092947	0.90623	0	0	0.002112	0.002112	0	0.352775	0	0.768922	0	0	3.16441	0.035911	0	0.002112	0.023237	0	0	0	0	0	0	0	0	2.33211	9.48689	0.012675	0.168994	0.050698	0.073935	0.002112	0	0	0	0	0
24	CP	0	0.002157	0	0.381786	0.004314	0	0	0	0	0.187658	22.8964	0.17903	0.025884	0	0	0	0	0	0	0	1.73422	0.006471	0	4.73674	0.002157	0	0	0	0	0	0	0	0	0	0	0	4.59869	13.1878	0.002157	0.062553	0.202757	0.069024	0	0	0	0	0	0
25	CP	0	0.007411	0	0.00247	0.004941	0.00247	0	0.004941	0	0.004941	30.8713	0.088931	0.513821	0.00247	0	0.00247	0.004941	0	0.00247	0	1.03752	0.007411	0	5.65698	0.007411	0	0.012351	0.037054	0	0	0	0.00247	0	0	0	0	6.55863	18.5494	0.009881	0.069168	0.071639	0.076579	0.004941	0	0	0	0.00247	0
26	CP	0.003686	0	0	0.003686	0	0	0	0	0	0	6.6733	0	0.007372	0	0	0.001843	0	0	0	0	0.173237	0	0	1.09655	0.001843	0	0	0	0	0	0	0	0	0	0	0	1.43934	2.94871	0	0.014744	0.005529	0.025801	0	0	0	0	0	0
27	CP	0	0	0	0.002207	0.006621	0	0	0	0	0	19.2231	0.024277	0.339881	0	0	0.002207	0	0	0	0	0.699625	0.011035	0	3.48488	0	0	0	0	0	0	0	0	0	0	0	0	5.33436	12.1761	0	0.039726	0.174354	0.04414	0	0	0	0	0	0
1	F	0	0	0	0.027129	0	0	0	0	0	0.004522	0.18086	0.013565	0	0.153731	0	0	0	0	0	0	0.056519	0	0	4.17788	0	0	0	0.002261	0	0	0	0	0	0	0	0.031651	19.1237	2.7536	1.36098	0	0.002261	0	0	0	0	0	0	0
2	F	0	0	0	0.004461	0	0	0	0	0	0.004461	2.02315	0.022306	0.004461	3.15853	0	0	0	0	0	0	0.057996	0	0	0.245366	0	0	0	0.022306	0	0	0	0	0	0	0	0.267672	7.25391	2.96224	0	0.002231	0	0.002231	0	0	0	0	0	0
3	F	0	0	0	0.085965	0.010114	0	0	0	0	0	0.161816	0.007585	0	15.4889	0	0	0	0	0	0	0.07838	0	0	0.144118	0.002528	0	9.93907	0.002528	0	0	0	0	0	0	0	0.048039	25.9918	0.429825	1.94433	0.025284	0	0.002528	0	0	0	0	0	0
4	F	0	0	0	0.032474	0	0	0	0	0	0	0.582218	0.00232	0.00232	0.519589	0	0	0	0	0	0	0.030155	0.00232	0	1.12036	0	0	0	0	0	0	0	0	0	0	0	0.150774	8.05595	0.429125	7.35775	0.00232	0	0.023196	0	0	0	0	0	0
5	F	0	0	0	0.124476	0	0	0	0	0	0	31.4116	0.010919	0.010919	0.004368	0.04586	0.002184	0	0	0	0	1.84312	0.004368	0	4.31953	0	0	0.021838	0.338487	0	0	0	0	0	0	0	0	5.76083	20.6171	0	0.091719	1.56796	0.074249	0	0.002184	0	0	0	0
6	F	0	0	0	0.030406	0	0	0	0	0	0.003041	0.085137	0.006081	34.0945	1.35308	0	0	0	0	0	0	0.060812	0	0	0.221965	0	0	5.71333	0	0	0	0	0	0	0	0	0.060812	18.2103	1.91863	5.6738	0	0	0	0	0	0	0	0	0
7	F	0	0	0	0.042985	0	0	0	0	0	0	0.163343	0.011463	6.17263	3.06912	0	0	0	0	0	0	0.117492	0	0	0.154746	0	0	7.21573	0.002866	0	0	0	0	0	0	0	0.071641	31.3503	2.42721	2.31259	0.002866	0	0	0	0	0	0	0	0
8	F	0	0	0	0.01414	0	0	0	0	0	0.003535	0.095447	0	32.2151	1.28323	0	0	0	0	0	0	0.067166	0	0	0.137868	0	0	9.44924	0	0	0	0	0	0	0	0	0.127262	16.127	4.22794	5.50764	0	0	0.003535	0	0	0	0	0	0
9	F	0	0	0	0.007051	0	0	0	0	0	0	0.038783	0.014103	0	0.239749	0	0	0	0	0	0	0.088143	0	0	3.16257	0	0	0	0.003526	0	0	0	0	0	0	0	0.010577	45.4042	1.0013	2.91224	0	0	0.003526	0	0	0	0	0	0
10	F	0	0	0	0.017064	0	0	0	0	0	0	0.02389	0.010239	0	0.2389	0	0	0	0	0	0	0.170643	0	0	2.93505	0.003413	0	0	0	0	0	0	0	0	0	0	0.02389	30.7464	3.04085	3.88041	0	0	0	0	0	0	0	0	0
11	F	0	0	0	0.032263	0	0	0	0	0	0	0.017924	0.003585	0	0.139805	0	0	0	0	0	0	0.372813	0	0	9.4924	0	0	0	0.003585	0	0	0	0	0	0	0	0.003585	69.587	9.2809	0.501864	0	0	0	0	0	0	0	0	0
12	F	0.00437	0	0	0.126743	0	0	0	0	0	0	0.087409	0.034964	0	0.655566	0.00437	0.00437	0	0	0	0	0.161706	0	0	0.284078	0.00437	0	36.9215	0	0	0	0	0	0	0	0	0.292819	15.0299	1.16691	0.869717	0.126743	0	0	0	0	0	0	0	0
13	F	0	0	0	0.09627	0	0	0	0	0	0	0.021738	0.012422	0	0.708053	0	0	0	0	0	0	0.099376	0	0	0.341604	0.003105	0	39.0454	0.009316	0	0	0	0	0	0	0	0.192541	18.6733	0.835378	0.673892	0.037266	0	0.003105	0	0	0	0	0	0
14	F	0	0	0	0.056463	0.003321	0	0	0	0	0.006643	0.026571	0.029892	0	0.252425	0	0	0	0	0	0	0.109605	0	0	0.478278	0	0	33.3765	0.016607	0	0	0	0	0	0	0	0.259067	24.452	0.72406	0.55467	0.059785	0	0.003321	0	0	0	0	0	0
15	F	0	0	0	0.045824	0	0	0	0	0	0	0.017184	0.02864	0	0.08592	0	0	0	0	0	0	0.080192	0	0	0.120289	0.005728	0	43.0519	0	0	0	0	0	0	0	0	0.332226	20.3059	0.67018	0.515523	0.040096	0	0	0	0	0	0	0	0
16	F	0	0	0	0.058877	0	0	0	0	0	0.049819	0.072464	0.031703	0	14.1938	0	0	0	0	0	0	0.004529	0	0	0.027174	0	0	0	0	0	0	0	0	0	0	0	0.158514	10.9918	0.733696	0	0	0	0.040761	0	0	0	0	0	0
17	F	0	0	0	0.120144	0	0	0	0	0	0	0.035042	0.030036	0	0.705847	0	0	0	0	0	0	0.10012	0	0	0.455547	0.010012	0	37.8154	0.010012	0	0	0	0	0	0	0	0.550661	22.0064	1.0012	0.665799	0.060072	0.005006	0.005006	0	0	0	0	0	0
1	P	0	0	0	1.54789	0.002165	0	0	0	0	0.049792	11.6102	3.8275	7.50346	0	0	0	0	0	0.101749	0	1.62582	0	0	1.90076	0.002165	0	0	0.00433	0	0	0	0	0	0	0	0	1.48727	7.10729	0	0.530395	0.805334	2.87929	0	0	0	0	0	0
2	P	0	0	0	2.47688	0	0	0	0	0	0.055189	1.72189	0.247246	9.51677	0	0	0	0	0	0.456964	0	0.993399	0	0	0.19868	0.132453	0.461379	0	0.092717	0	0	0	0	0	0	0	0	0.119208	1.06846	0.015453	0.209718	16.0291	12.2387	0	0	0	0	0	0
3	P	0	0	0	3.9642	0.023128	0	0	0	0	0.314545	11.0045	1.24893	2.27583	0	0	0.002313	0	0	0.060134	0	2.14168	0	0	1.45015	0.011564	0.013877	0	0.018503	0	0	0	0	0	0	0	0	1.16798	6.34873	0.006939	0.201217	0.286791	1.17723	0	0	0	0	0	0
4	P	0	0	0	1.23097	0.222901	0	0	0	0	0.028114	1.32134	0.823326	15.0608	0	0	0	0	0	0.008032	0	3.53629	0	0	0.224909	0.014057	0	0	0.002008	0	0	0	0	0	0	0	0	0.172698	0.855456	0.004016	0.060243	0.582353	3.58247	0	0	0	0	0	0
5	P	0	0	0	0.144483	0.002258	0	0	0	0	0.002258	4.42252	0.056439	15.1278	1.14909	0	0	0	0	0	0	0.268647	0.002258	0	0.968485	0.00903	0	10.9649	0.004515	0	0	0	0	0	0	0	0.239299	41.4259	4.63247	0.954939	0.020318	0	0.006773	0	0	0	0	0	0
6	P	0	0	0	1.37628	0	0	0	0	0	0.004145	1.31824	1.88617	0.190689	0.004145	0	0	0	0	0.0456	0	2.86449	0	0	0	0	0.004145	0	0.004145	0	0	0	0	0	0	0	0	0.029018	0.14509	0.008291	0.012436	1.07781	7.86801	0	0	0	0	0	0
7	P	0	0	0	0.807754	0.00394	0	0	0	0	0.007881	8.39277	1.4185	0.413728	0	0	0	0	0.00394	0.023642	0	3.53442	0	0	0.027582	0	0.031522	0	0.00394	0	0	0	0	0	0	0	0	0.086686	0.275819	0.00394	0.00394	0.378265	0.985066	0	0	0	0	0	0
8	P	0	0	0	0.454785	0	0	0	0	0	0.003759	3.78486	1.84545	0.191686	0	0	0	0	0	0.018793	0	3.85627	0	0	0.007517	0	0.02631	0	0	0	0	0	0	0	0	0	0	0.045103	0.157859	0.007517	0	1.14636	1.48463	0	0	0	0	0	0
9	P	0	0	0	2.91637	0	0	0	0	0	0.060478	0.614857	0.225112	8.75248	0	0	0	0	0	0.221752	0	2.67782	0	0	0.00336	0.097436	0.00672	0.00336	0	0	0	0	0	0	0	0	0	0.01344	0.070557	0.110876	0	1.82105	14.2459	0	0	0	0	0	0
10	P	0	0	0	2.00513	0.003052	0	0	0	0	0.112922	0.967466	0.274675	12.278	0	0	0	0	0	0.112922	0	3.78441	0	0	0	0.070195	0.003052	0	0	0	0	0	0	0	0	0	0	0.012208	0.070195	0.079351	0	1.7335	12.6442	0	0	0	0	0	0
11	P	0	0	0	1.91356	0	0	0	0	0	0.114683	2.16586	0.792949	1.47449	0	0	0	0	0	0.085193	0	2.45421	0	0	0.006553	0.062256	0.00983	0	0	0	0	0	0	0	0	0	0	0.02949	0.104853	0.00983	0	2.31659	7.18896	0	0	0	0	0	0
12	P	0.003674	0	0	0.011023	0.003674	0	0	0	0	0.003674	11.4451	0.102877	0.011023	0.014697	0	0	0.003674	0	0	0	1.51743	0.003674	0	0.007348	0.003674	0	0.562149	0	0	0	0	0	0	0	0	0.003674	0.496014	0.312305	0.011023	0	0.121248	0.003674	0	0	0	0	0	0
13	P	0	0	0	1.38411	0.013869	0	0	0	0	0.063797	6.95939	5.44769	1.84456	0	0	0	0	0	0.052702	0	2.67669	0	0	0.005548	0.019416	0	0.033285	0	0	0	0	0	0	0	0	0	0.088761	0.1692	0.027738	0.127593	0.621325	0.554754	0	0	0	0	0	0
14	P	0	0	0	0.332978	0.00444	0	0	0	0	0.013319	3.80039	1.80252	1.08773	0.031078	0	0	0	0	0.00444	0	1.18096	0	0	0	0	0.022199	0.013319	0.062156	0	0	0	0	0	0	0	0	0.035518	0.097674	0.00444	0	0.972296	0.071035	0	0	0	0	0	0
15	P	0	0	0	0.020182	0.020182	0	0	0	0	0.016146	36.728	0.427868	0.008073	0.096876	0	0	0	0.004036	0	0	0.972794	0	0	0.072657	0.004036	0	1.39663	0.008073	0	0	0.008073	0	0	0	0	0.056511	1.17058	1.13425	0.008073	0.012109	0.197788	0.072657	0	0	0	0	0	0
16	P	0	0	0	2.536	0	0	0	0	0	0.913645	1.07588	0.671714	9.33569	0.002846	0	0	0	0	0.116696	0	3.38419	0	0	0.002846	0.025616	0	0	0.002846	0	0	0	0	0	0	0	0	0.025616	0.13662	0	0.666022	0.071156	0	0	0	0	0	0	0
17	P	0	0	0	0	0.002831	0	0	0	0	0.028306	9.38349	0	0	0.011322	0	0	0.002831	0	0	0	0.155684	0	0	0.022645	0.002831	0	0.113225	0	0	0	0	0	0	0	0	0.002831	0.271739	0.178329	0	0	0.084918	0.011322	0	0	0	0	0	0
18	P	0	0	0	9.14621	0.007242	0.007242	0	0	0	0.550366	16.4422	1.75972	0	0	0	0	0	0	0.054312	0	4.77225	0	0	0.021725	0	0	0.028967	0.007242	0	0	0	0	0	0	0	0	0.304149	0.771236	0.003621	0	0.763994	0.018104	0	0	0	0	0	0
19	P	0	0	0	0.973544	0	0	0	0	0	0	6.29093	2.73727	0.571903	0.004366	0	0	0	0	0.021828	0	1.91653	0	0	0.004366	0.004366	0	0	0.026194	0	0	0	0	0	0	0	0	0.091679	0.240112	0	0	3.23496	1.02157	0	0	0	0	0	0
20	P	0	0	0	13.2774	0	0	0	0	0	2.26884	8.88817	0.910118	0.6132	0	0	0	0.006455	0	0	0	2.924	0	0	0.022592	0	0	0.016137	0.003227	0	0	0	0	0	0	0	0	0.142004	0.322737	0	0	0.06132	0.009682	0	0	0	0	0	0
21	P	0	0	0	0.754759	0	0.002795	0	0	0	0.122998	3.45512	3.69832	10.3318	0	0	0	0	0	0.061499	0	2.22794	0	0	0	0.025159	0	0.005591	0	0	0	0	0	0	0	0	0	0.064294	0.13977	0.022363	0.190087	0.69326	0.855394	0	0	0	0	0	0
22	P	0	0	0	1.89451	0	0	0	0	0	0.062917	0.943759	0.241183	0.978713	0	0	0	0	0	0.076899	0	1.85956	0	0	0	0.04544	0.006991	0	0	0	0	0	0	0	0	0	0	0.006991	0.094376	0.006991	0	1.33874	10.626	0	0	0	0	0	0
[truncated: 56 more columns]

## Sheet: Genus_relative_abundance_Single
Sample	Type	Abiotrophia	Aciditerrimonas	Acinetobacter	Actinomyces	Aerococcus	Aeromonas	Akkermansia	Alcanivorax	Alistipes	Alkaliphilus	Allisonella	Alloprevotella	Anaerococcus	Anaerostipes	Anoxybacillus	Arcobacter	Arthrobacter	Atopobium	Bacillus	Bacteroides	Barnesiella	Bifidobacterium	Bilophila	Blastomonas	Blautia	Bosea	Brevibacillus	Brevundimonas	Brochothrix	Burkholderia	Butyricimonas	Butyrivibrio	Campylobacter	Candidatus_Kuenenia	Capnocytophaga	Carnobacterium	Catenibacterium	Catonella	Caulobacter	Centipeda	Chryseobacterium	Cloacibacterium	Clostridium	Collinsella	Coprococcus	Corynebacterium	Cronobacter	Cystobacter
1	AF	0	0	0.218236	0	0.003699	0	0	0	0	0	0	0	0	0.003699	0.003699	0	0.003699	0.159053	1.25763	0	0	32.8056	0	0	0	0	0	0	0	0	0	0	0	0	0	0.036989	0	0	0	0	0.003699	0	0.665804	0.003699	0	0	0.310708	0
2	AF	0	0	0.016626	0.65259	0	0	0	0	0	0	0	0	0.004157	0	0	0	0	0	0.59024	0	0	8.38806	0	0	0	0	0	0	0	0	0	0	0	0	0	0.008313	0	0	0	0	0	0	0.145482	0	0	0.041566	46.3048	0
3	AF	0	0	0	0.511106	0	0	0	0	0	0.145338	0	0	0	0	0	0	0	0.079936	0.629799	0	0	0	0	0	0	0	0	0	0	0	0	0	0	0	0	0.036335	0	0	0	0	0	0	0	0	0	0	0	0
4	AF	0	0	0.012398	0.074386	0	0	0	0	0	0	0	0	0	0	0	0	0	0.027895	0.139474	0	0	0.003099	0	0	0	0	0	0	0	0	0	0	0	0	0	0.068187	0	0	0	0	0	0	6.22365	0	0	0	0	0
5	AF	0	0	0	0.310588	0	0	0	0	0	0	0	0	0	8.01882	0	0	0	0.009412	0.009412	0.16	0	0.847059	0	0	2.12706	0	0	0	0	0	0	0	0	0	0	0	0	0	0	0	0	0	0.065882	0.781176	0	0	5.66588	0
6	AF	0	0	0	0.114543	0	0	0	0	0	0	0	0	0	0	0	0	0	0.016363	0.057271	7.63346	0	0.004091	0	0	0	0	0	0	0	0	0	0	0	0	0	0.004091	0	0	0	0	0	0	0.134997	0	0	0.008182	0.523624	0
7	AF	0	0	0.018247	0	0	0	0.039534	0	0	0	0	0	0	0.006082	0	0	0	0	0.097315	0.288903	0	2.93161	0	0	0	0	0	0.012164	0.003041	0	0	0	0	0	0	0.003041	0	0	0	0	0	0	0.145972	0	0	0	11.9788	0
8	AF	0	0	0.004725	0	0	0	0	0	0	0	0	0	0.004725	0	0	0	0	0	0.023627	53.6528	0	0	0	0	0	0	0	0	0	0	0	0	0	0	0	0	0	0	0	0.004725	0	0	0.009451	0	0	0	0.31188	0
9	AF	0	0	0	0.091786	0	0	0.02098	0	0	0	0	0	0	0.03147	0	0	0.02098	0.107521	0.097031	24.0848	0	2.11633	0	0	0	0	0	0	0.007867	0	0	0	0	0	0	0.076052	0	0	0	0	0	0	0	0	0	0.005245	42.6545	0
10	AF	0	0	0	0	0	0	0	0	0	0	0	0	0.002948	0	0	0	0.002948	0	0.014739	0	0	0	0	0	0	0	0	0	0	0	0	0	0	0	0	0.02653	0	0	0	0	0	0	0.017687	0	0	0	39.5295	0
11	AF	0	0	0	0	0	0	0	0	0	0	0	0	0	0	0	0	0	0	0.016678	24.7874	0	0.045864	0	0	0	0	0	0	0	0	0	0	0	0	0	0	0	0	0	0	0	0	0.037525	0	0	0	2.47248	0
12	AF	0	0	0.049403	0	0	0	0	0	0	0	0	0	0	0	0	0	0	0	0.30989	0.080841	0	0.332345	0	0	0	0	0	0	0	0	0	0	0	0	0	0.044912	0	0	0	0	0	0	0.570376	0	0	0	57.2891	0
13	AF	0	0	0	0.032736	0	0	5.47776	0	0	0	0	0	0.003637	2.49518	0	0	0	0	0.010912	20.7107	0	0.545593	0	0	0.003637	0	0	0	0	0	0	0	0	0	0	0.018186	0	0	0	0	0	0	0.665624	0	0	0	7.82017	0
14	AF	0	0	0.006343	0	0	0	0.003171	0	0	0	0	0	0	0	0	0	0	0	0.063428	0.003171	0	0	0	0	0	0	0	0	0	0	0	0	0	0	0	0	0	0	0	0	0	0	0.608905	0	0	0	12.6919	0
15	AF	0.003918	0	0.007835	0.148874	0	0	0	0	0	0	0	0	0	0.011753	0	0	0	0	0.078355	0.007835	0	0.195886	0	0	0	0	0	0	0	0	0	0	0	0	0	0.019589	0	0	0	0	0	0	0.188051	0	0	0	66.9422	0
16	AF	0	0	0	0	0	0	0	0	0	0	0	0	0.003588	0	0	0	0	0	0.043057	0	0	0	0	0	0	0	0	0	0	0	0	0	0	0	0	0	0	0	0	0	0	0	45.3319	0	0	0	0.007176	0
17	AF	0	0	0	0.003616	0	0	0.070503	0	0	0.010847	0.003616	0	0	0.01627	0	0	0	0	0.045194	60.7932	0	0.023501	0.001808	0	0.027116	0	0	0	0	0	0	0	0	0	0	0	0	0	0	0	0	0	0	0	0	0	34.5481	0
18	AF	0	0	0	0.017693	0	0	0	0	0	0	0	0	0	0	0	0	0	0	0.02831	84.2387	0	0.743126	0	0	0	0	0	0	0	0	0	0	0	0	0	0.08139	0	0	0	0	0.003539	0	0	0	0	0	1.29162	0
19	AF	0	0	0.013512	0	0	0	0	0	0	0	0	0	0.009008	0	0	0	0	0	0.171148	0.382831	0	0.099086	0	0	0	0	0	0	0	0	0	0	0	0	0	0	0	0	0	0	0	0	84.5381	0	0	0	1.28361	0
20	AF	0	0	0.002449	0.004899	0	0	0	0	0	0.007348	0	0	0.002449	0	0	0	0	0.002449	0.097977	47.117	0	0	0	0	0	0	0.002449	0	0	0	0	0	0	0	0	0.053887	0	0	0	0	0	0	0.04164	0	0	0	0.328222	0
21	AF	0	0	0	0.103147	0	0	0	0	0	0.057571	0	0.009595	0	0	0	0	0	0.064767	0.261466	0.031184	0	0.870754	0	0	0	0	0	0	0	0	0	0	0	0	0	0.014393	0	0	0	0	0	0	7.46738	0	0	0.011994	49.0621	0
22	AF	0	0	0	0.002198	0	0	0	0	0	0.046163	0	0	0	0	0	0	0	0.002198	0.382493	67.0814	0	0.281374	0	0	0	0	0	0	0	0	0	0	0	0	0	0.019784	0	0	0	0	0	0	2.07074	0	0	0.002198	10.6966	0
23	AF	0	0	0.002353	0.08	0	0	0	0	0	0.044706	0	0	0	0	0	0	0	0	0.141176	33.5365	0	0	0	0	0	0	0	0.002353	0	0	0	0	0	0	0	0	0	0	0	0	0	0	0	0	0	0	53.3412	0
24	AF	0	0	0.002497	0.34203	0.002497	0	0	0	0	0.267133	0	0	0	0	0	0	0	0.062414	1.85745	0	0	0.00749	0	0	0	0	0	0	0	0	0	0	0.002497	0	0	0.039945	0	0	0	0	0	0	47.979	0	0	0.017476	0.014979	0
25	AF	0	0	0.07327	0	0	0.004579	0.004579	0	0.016028	2.32404	0	0	0.013738	0.00229	0.00229	0.00229	0.011448	0.059532	19.5906	0.380089	0.011448	1.40358	0	0	0	0	0.011448	0.004579	0.004579	0	0.00229	0	0	0	0	0.480835	0	0	0	0	0	0	0.096167	0.016028	0	0	0.244997	0
26	AF	0	0	0	0.002038	0	0	0	0	0	0.085585	0	0	0	0	0	0	0	0	0.489057	0.006113	0	0	0	0	0	0	0	0	0	0	0	0	0	0	0	0.010189	0	0	0	0	0	0	0.358642	0	0	0.004075	66.4181	0
27	AF	0	0	0	0.004554	0	0	0	0	0.004554	0.018217	0	6.43046	0	0	0	0	0	0.002277	0.248201	18.8724	0	0.332453	0	0	0	0	0	0	0	0	0	0	0	0	0	0.006831	0	0	0	0	0	0	0.175335	0	0	0	15.6936	0
1	AP	0	0	0.491266	0	0	0.003412	0	0	0	0	0	0	0	0	0.030704	0	0.013646	0.750546	9.01337	0.003412	0	0.027293	0	0	0	0	0	0.003412	0	0	0	0	0	0	0	0.228575	0	0	0.003412	0	0.078466	0	0.078466	0	0	0.003412	0.017058	0
2	AP	0	0	0.260481	2.99905	0.00704	0	0	0	0	0	0	0	0	0	0.02464	0	0.0176	0	11.3908	0.01056	0	0	0	0	0	0	0	0	0.00704	0	0	0	0.01056	0.01056	0.00704	0.355521	0	0	0.00352	0	0.00704	0	0.15488	0	0	0.0704	0.02816	0
3	AP	0	0	0.099251	0	0.001946	0.001946	0	0	0	4.53634	0	0	0	0	0.001946	0	0.015569	0	28.1678	0.00973	0	0.00973	0	0	0	0	0.015569	0.003892	0.001946	0	0	0	0	0	0.001946	0.893257	0	0.001946	0	0	0.138173	0	0.118712	0	0	0.001946	0.114819	0
4	AP	0	0	0.29042	1.6221	0.003542	0	0	0	0	0	0	0	0	0	0.017709	0	0.02125	1.25022	7.09757	0	0	0	0	0	0	0	0.003542	0	0.007083	0	0	0	0	0	0	0.205419	0	0	0	0	0.007083	0	0.092084	0	0	0.003542	0.017709	0
5	AP	0	0	0.031843	2.26723	0	0	0	0	0	0	0	0	0	0	0	0	0	0.359827	0.735575	0.372564	0	0	0	0	0	0	0	0	0	0	0	0	0.003184	0	0	0.02229	0	0	0	0	0.009553	0	0.006369	0	0	0	0.003184	0
6	AP	0	0	0.259424	5.13345	0.007861	0	0	0	0.003931	0	0	0	0	0	0.015723	0	0.027515	0.884399	8.12468	0.145435	0.011792	0	0	0.05896	0	0.003931	0	0.263354	0.007861	0	0	0	0.027515	0	0	0.204394	0	0	0	0	0.031445	0	0.090405	0.003931	0.003931	0.003931	0.023584	0
7	AP	0	0	1.04876	0.013983	0.009322	0.004661	0	0	0.004661	0	0	0	0	0.004661	0.051272	0	0.013983	0	11.9045	0.102545	0	0.009322	0	0.023306	0.009322	0.04195	0	0.391535	0.186445	0	0	0	0.004661	0.004661	0.023306	0.242379	0	0.004661	0.037289	0	0.139834	0	0.069917	0	0.004661	0.018645	0.018645	0
8	AP	0	0	0.650995	0.004521	0.004521	0	0	0	0	0.013562	0	0	0	0	0.031646	0	0.018083	0	6.00362	0.004521	0	0	0	0.013562	0	0.009042	0	0.158228	0.072333	0	0	0	0	0	0.004521	0.108499	0	0	0.018083	0	0.221519	0	0.099458	0	0	0.013562	0.009042	0
9	AP	0	0	0.025215	1.65047	0	0	0	0	0	0	0	0	0	0	0	0	0.389694	1.22639	1.53585	0	0.002292	0	0	0	0.002292	0	0	0.002292	0.048139	0	0	0	0.004585	0	0	0.077939	0	0	0.006877	0	0.004585	0	0	0	0	0	0	0
10	AP	0	0	0.035037	0	0	0.002695	0	0	0	0	0	0	0	0	0	0	0.954075	0	2.13185	0	0	0	0	0	0	0	0	0.002695	0.126671	0	0	0	0	0	0	0.107805	0	0	0.013476	0	0.008085	0	0	0	0	0	0.002695	0
11	AP	0	0	0.242515	5.55277	0	0	0	0	0	0.008363	0	0	0	0	0.016725	0	0.004181	0	2.80983	0.844623	0	0	0	0.008363	0	0.008363	0	0.037632	0.058538	0	0	0	0	0	0	0.050176	0	0	0.004181	0	0.142164	0	0.041813	0	0	0.008363	0.012544	0
12	AP	0	0	0.981838	0.00461	0.00461	0.00461	0	0	0.018438	0.018438	0	0	0	0.00461	0.023048	0	0.013829	0	10.2471	0.649949	0	0	0	0.036877	0.027657	0.036877	0	0.253526	0.184383	0	0	0	0	0.009219	0	0.31806	0	0	0.032267	0	0.341108	0	0.129068	0.009219	0.055315	0.00461	0.009219	0
13	AP	0	0	0.13181	1.60369	0	0	0	0	0.003661	0	0	0	0	0	0.010984	0	0.007323	0.014646	4.81473	2.22247	0	0	0	0	0.003661	0	0	0	0	0	0	0	0.007323	0	1.09109	0.124487	0	0.109842	0	0.007323	0.003661	0	0.062244	0	0.02563	0.010984	0.084212	0
14	AP	0	0	0.551154	0	0.003827	0	0.003827	0	0	0.011482	0.003827	0	0.019137	0.007655	0.107169	0	0.099514	0	40.7471	0.095686	0.003827	0	0	0	0	0	0	0.061239	0.011482	0	0	0	0	0	0	1.4774	0	0	0.01531	0	0.049757	0	0.604738	0	0.007655	0.019137	0.026792	0
15	AP	0	0	0.168451	13.1841	0	0	0	0	0	0	0	0	0	0	0.037434	0	0.029947	0	7.9696	0.037434	0.007487	0	0	0	0	0	0	0.007487	0.01123	0	0	0	0	0	0	0.299468	0	0	0.003743	0	0.01123	0	0.093584	0	0	0	0.01123	0
16	AP	0.052923	0	0.955731	0.510554	0.012453	0.003113	0.056036	0	0.006226	0.018679	0	0	0.003113	0.003113	0.084055	0	0.046697	0.077828	30.1631	3.19719	0	0	0	0	0.012453	0	0	0.009339	0.012453	0.015566	0.046697	0	0	0	0.028018	0.87479	0	0	0	0	0.009339	0.003113	0.389141	0.012453	0.093394	0.043584	0.20858	0
17	AP	0	0	0.03069	5.53319	0.001805	0	0	0	0	1.44964	0	0.046937	0	0	0.007221	0	0.005416	0.016248	10.133	2.84693	0	0	0	0	0	0	0.007221	0	0.003611	0	0	0	0.001805	0	0.007221	0.263571	0	0.001805	0	0.001805	0.005416	0	0.045132	0	0	0.001805	0.032495	0
18	AP	0	0	0.09462	0	0	0	0	0	0	0	0	0	0	0	0	0	0.003263	0	1.664	0	0	0	0	0	0	0	0	0.003263	0	0	0	0	0	0	0	0.048941	0	0	0.003263	0	0.006525	0	0.026102	0	0	0	0	0
19	AP	0	0	1.12145	0	0.011443	0.007629	0	0	0.003814	0.003814	0	0	0	0	0.095362	0	0.045774	0	30.4623	0.011443	0	0	0	0	0	0	0	0.011443	0.022887	0	0	0	0	0	0	1.21681	0	0	0.007629	0	0.015258	0	0.350931	0	0	0.026701	0.072475	0
20	AP	0	0	0.086797	0.173593	0	0	0	0	0	3.15592	0	0	0	0	0.006944	0	0.017359	0.388848	21.9908	0.059022	0	0	0	0	0	0	0.010416	0.006944	0.003472	0	0	0	0	0	0	0.572857	0	0	0	0	0.006944	0	0.135403	0	0	0.003472	0.086797	0
21	AP	0	0	0.094246	0.125662	0.002417	0	0	0	0	4.08883	0	0	0	0	0.004833	0	0.00725	0.442232	25.0912	1.86317	0	0	0	0	0	0	0.004833	0	0	0.002417	0	0	0	0	0	0.855465	0	0	0	0	0.028999	0	0.157077	0	0	0.004833	0.152244	0
22	AP	0.00217	0	0.049903	0.922129	0	0	0	0	0	1.48843	0	0	0	0	0.00217	0	0.017358	0.004339	10.0197	0.121504	0	0	0	0	0	0	0.008679	0.006509	0	0	0	0	0	0	0.004339	0.269045	0	0	0	0	0	0.00217	0.056413	0	0	0	0.054243	0
23	AP	0.004694	0	0.032856	5.09505	0	0	0	0	0	2.10749	0	0	0	0	0.002347	0.002347	0.016428	0.030509	13.8254	6.35062	0	0	0	0	0	0	0.007041	0.002347	0.004694	0	0	0	0.152546	0	0.046937	0.415395	0	0	0	0.002347	0.215912	0	0.103262	0	0	0.293358	0.049284	0
24	AP	0	0	0.122377	0.116407	0	0.002985	0	0	0	4.74286	0	0	0	0	0.017909	0	0.011939	0.125362	32.1344	0.14924	0	0	0	0	0.014924	0	0.008954	0	0.002985	0	0	0	0	0	0	0.764111	0	0	0	0	0.143271	0	0.513387	0	0	0.00597	0.208937	0
25	AP	0	0	0.116976	0.002437	0.002437	0	0	0	0	5.5125	0	0	0	0	0.014622	0	0.019496	0	30.8476	0.031681	0	0	0	0	0	0	0.031681	0	0	0	0	0	0	0	0	1.1527	0	0	0	0	0.012185	0	0.238826	0.002437	0	0.009748	0.163279	0
26	AP	0	0	0.048426	0.003725	0	0	0	0	0.003725	2.35053	0	0	0	0	0.003725	0	0.00745	0	18.0145	0.011175	0	0	0	0	0	0	0.003725	0.003725	0	0	0	0	0	0	0	0.398584	0	0	0	0	0.011175	0	0.126653	0	0	0	0.338983	0
27	AP	0	0	0.080365	0	0	0	0	0	0	3.46159	0	0	0.00196	0	0.00392	0	0.009801	0	25.1485	0.14897	0	0	0	0	0	0	0.007841	0.00392	0.00196	0	0	0	0	0	0	0.762491	0	0	0	0	0.025482	0	0.15485	0	0	0.00392	0.096046	0
1	BF	0	0	0.029471	0	0	0	0	0	0	0	0	0	0	0	0	0	0	0	0.349972	0	0	0.158409	0	0	0	0	0	0	0	0	0	0	0	0	0	0.011052	0	0	0.003684	0	0	0	27.8983	0	0	0.003684	0.007368	0
2	BF	0	0	0.004287	0.102885	0	0	0	0	0	0	0	0	0	0	0	0	0	0.034295	0.06859	0	0	0.017148	0	0	0	0	0	0	0	0	0	0	0	0	0	0.017148	0	0	0	0	0	0	5.70583	0	0	0.012861	0.008574	0
3	BF	0	0	0.016178	0.131737	0	0	0	0	0	1.69178	0	0.002311	0	0	0.002311	0	0.004622	0.006934	8.97892	0.07858	0	0.006934	0.002311	0	0	0	0.002311	0	0	0	0	0	0	0	0	0.277341	0	0	0	0	0	0	0.064713	0	0	0.002311	0.018489	0
4	BF	0	0	0.003109	0.077715	0	0	0	0	0	0	0	0	0	0	0	0	0	0.052846	0.164755	0	0	0	0	0	0	0	0	0	0	0	0	0	0	0	0	0.093257	0	0	0	0	0	0	6.61196	0	0	0.009326	0	0
5	BF	0	0	0.032923	0.507013	0	0	0	0	0	0	0	0	0	2.62066	0	0	0	0.026338	0.434582	0.164614	0	0.954764	0	0	2.51531	0	0	0	0	0	0	0	0	0	0	0.013169	0	0	0	0	0	0	0.065846	0.994271	0	0	3.36472	0
6	BF	0	0	0.003611	0.057772	0	0	0	0	0	0	0	0	0	0	0	0	0	0.018054	0.021665	3.62881	0	0.032497	0	0	0	0	0	0	0	0	0	0	0	0	0	0	0	0	0	0	0	0	0.162484	0	0	0.003611	0.505506	0
7	BF	0	0	0.034299	0	0	0	0.034299	0	0	0	0	0	0	0.007622	0	0	0	0	0.083841	0.464939	0	4.06631	0	0	0	0	0	0.003811	0.003811	0	0	0	0	0	0	0.003811	0	0	0	0	0	0	0.057165	0	0	0	3.02591	0
9	BF	0	0	0	0.238773	0	0	0.045792	0	0	0	0	0	0	0.022896	0	0	0.019625	0.392503	0.173356	10.1364	0	9.18458	0	0	0	0	0	0	0.006542	0	0	0	0	0	0	0.15373	0	0	0	0	0	0	0	0	0	0.003271	29.4508	0
10	BF	0	0	0	0	0	0	0	0	0	0	0	0	0	0	0	0	0.012348	0	0.022227	0	0	0	0	0	0	0	0	0	0	0	0	0	0	0	0	0.004939	0	0	0	0	0	0	0	0	0	0	10.3724	0
11	BF	0	0	0.146013	0.056159	0	0	0	0	0	0	0	0	0	0	0.003744	0	0.003744	0	0.482965	7.6638	0	0.01872	0	0.003744	0	0	0	0.007488	0.003744	0	0	0	0	0	0	0.003744	0	0	0	0	0	0	0.127293	0	0.003744	0	0.861101	0
12	BF	0	0	0.024115	0	0	0	0	0	0	0	0	0	0	0	0	0	0	0	0.099907	0.461639	0	0.840597	0	0	0	0	0	0	0	0	0	0	0	0	0	0.062011	0	0	0	0	0	0	0.406518	0	0	0	67.4097	0
13	BF	0	0	0	0.029835	0	0	4.64581	0	0	0	0	0	0.03836	0.579661	0	0	0	0	0.063933	38.5219	0	0.362288	0	0	0	0	0	0	0	0	0	0	0	0	0	0.042622	0	0	0	0	0	0	0.549825	0	0	0	14.0653	0
14	BF	0	0	0.018655	0	0	0	0	0	0	0	0	0	0	0	0	0	0	0	0.069956	0.004664	0	0.228523	0	0	0	0	0	0	0	0	0	0	0	0	0	0	0	0	0	0	0	0	0.452383	0	0	0	40.7565	0
15	BF	0	0	0.003328	0.09319	0	0	0	0	0	0	0	0	0	0.033282	0	0	0	0	0.019969	0	0	0.026626	0	0	0	0	0	0	0	0	0	0	0	0	0	0.009985	0	0	0	0	0	0	14.7507	0	0	0	75.238	0
16	BF	0	0	0.014825	0	0	0	0	0	0	0	0	0	0	0	0	0	0	0	0.059299	0	0	0	0	0	0	0	0	0	0	0	0	0	0	0	0	0	0	0	0	0	0	0	27.459	0	0	0.003706	0	0
17	BF	0	0	0	0.079951	0	0	0.041879	0	0	0.057108	0	0	0.007614	0.005711	0	0	0	0.003807	0.23795	36.138	0	0.093276	0	0	0	0	0	0	0	0	0	0	0	0	0	0.009518	0	0.001904	0	0	0	0	0	0	0	0.001904	60.6621	0
18	BF	0	0	0.003402	0.027217	0	0	0	0	0	0	0	0	0	0	0	0	0	0	0.006804	87.446	0	0.513728	0	0	0	0	0	0	0	0	0	0	0	0	0	0.071446	0	0	0	0	0	0	0	0	0	0	0.653217	0
19	BF	0	0	0.044085	0	0	0	0	0	0	0	0	0	0	0	0	0	0	0	0.396762	0.012023	0	0	0	0	0	0	0	0	0.004008	0	0	0	0	0	0	0.008015	0	0	0	0	0	0	64.0269	0	0	0	3.32238	0
20	BF	0	0	0	0.002251	0	0	0	0	0	0.009005	0	0	0	0	0	0	0	0.006753	0.074288	52.1498	0	0	0	0	0	0	0	0	0	0	0	0	0	0	0	0.042772	0	0	0	0	0	0	0.004502	0	0	0	3.24614	0
21	BF	0	0	0.004965	0.292928	0	0	0	0	0.004965	0.933396	0	0.052131	0.027307	0	0.002482	0	0.004965	0.404637	5.43405	0.089368	0.004965	1.82707	0	0	0	0	0.002482	0	0	0.002482	0.002482	0	0	0	0	0.263138	0	0	0	0	0.002482	0	0.844028	0	0	0.032272	49.47	0
22	BF	0	0	0	0	0	0	0	0	0	0.022446	0	0	0	0	0	0	0	0	0.108488	71.4489	0	2.80947	0	0	0	0	0	0	0	0	0	0	0	0	0	0.011223	0	0	0	0	0	0	1.20459	0	0	0	4.36385	0
23	BF	0	0	0	0.01681	0	0	0	0	0	0.012608	0	0	0	0	0	0	0	0	0.033621	59.3738	0	0	0	0	0.002101	0	0	0	0	0	0	0	0	0	0	0	0	0	0	0	0	0	0	0	0	0	30.4266	0
24	BF	0	0	0	0.036462	0	0	0	0	0	0.075354	0	0	0.019446	0	0	0	0	0.014585	0.491018	0	0	0	0	0	0	0	0	0	0	0	0	0	0.002431	0	0	0.019446	0	0	0	0	0	0	34.1914	0	0	0.012154	0.007292	0
25	BF	0	0	0.016071	0	0	0	0.002296	0	0	0.406364	0	0	0	0	0.002296	0.004592	0.004592	0.004592	6.10464	18.4012	0	5.06922	0	0	0	0	0	0	0	0	0	0	0	0	0	0.103313	0	0	0	0	0	0	0.025254	0.068875	0	0.009183	1.18695	0
26	BF	0	0	0.002152	0.002152	0	0	0	0	0	0.058111	0	0	0.006457	0	0	0	0	0	0.473495	0	0	0	0	0	0	0	0	0	0	0	0	0	0	0	0	0.012914	0	0	0	0	0	0	0.234595	0	0	0.002152	14.4438	0
27	BF	0	0	0	0	0	0	0	0	0.006226	0.07264	0	14.4346	0	0	0	0	0	0	0.601872	16.4996	0	0.114148	0	0	0	0	0	0	0	0	0	0	0	0	0	0.029056	0	0	0	0	0	0	0.253201	0	0	0	10.5826	0
1	BP	0	0	0.157754	0	0.004045	0	0	0	0	0.004045	0	0	0	0	0.012135	0	0	0.703827	3.09845	0.052585	0	0	0	0	0	0	0	0	0.004045	0	0	0	0	0	0	0.05663	0	0	0	0	0.246744	0.004045	0.028315	0	0	0.004045	0	0
2	BP	0	0	0.100773	2.22073	0.007465	0	0	0	0	0	0	0	0.003732	0	0	0	0.003732	0	1.62729	0.007465	0	0	0	0	0	0	0	0	0	0	0	0	0.018662	0	0.011197	0.055985	0	0	0	0	0.007465	0	0.022394	0	0	0.003732	0	0
3	BP	0	0	0.092532	0	0.001928	0	0	0	0	3.87092	0	0	0.001928	0	0.011566	0	0.011566	0	29.0608	0.009639	0	0.04241	0	0	0	0	0.013494	0.001928	0.001928	0	0	0	0	0	0	0.715195	0	0	0	0	0.204341	0	0.175425	0	0	0	0.140726	0
4	BP	0	0	0.191623	3.03157	0	0	0.002457	0	0.00737	0	0	0	0	0	0	0	0.017197	1.82533	4.1076	0.122835	0	0	0	0	0.002457	0	0	0.002457	0	0	0	0	0	0.002457	0	0.085985	0	0	0.002457	0	0.00737	0	0.034394	0	0.00737	0.002457	0.00737	0
5	BP	0	0	0.283575	1.97616	0.004431	0.004431	0	0	0	0.004431	0	0	0	0	0.013293	0	0.013293	0.141787	5.29044	0.451947	0	0	0	0	0	0	0	0.004431	0	0	0	0	0.008862	0	0	0.088617	0	0	0	0	0.022154	0	0.026585	0	0	0	0.017723	0
6	BP	0	0	0.980605	1.8484	0.008678	0	0	0	0	0.017356	0	0	0	0	0.034712	0	0.021695	0.438235	7.32416	0.008678	0	0	0	0.030373	0	0.021695	0	0.177897	0.169219	0	0	0	0.004339	0	0	0.199592	0	0	0.021695	0	0.073762	0.004339	0.08244	0	0	0.004339	0.026034	0
7	BP	0	0	0.882437	0	0.004744	0.004744	0	0	0	0.023721	0	0	0	0	0.047443	0	0.014233	0	10.2761	0.246703	0	0	0	0.023721	0	0.004744	0	0.260936	0.13284	0	0	0	0	0	0	0.26568	0	0	0.009489	0.004744	0.104374	0	0.090141	0	0	0.004744	0.018977	0
8	BP	0	0	1.11073	0.003817	0.003817	0.007634	0	0	0	0.015268	0	0	0	0	0.041986	0	0.026719	0	13.1188	0.030536	0	0	0	0.015268	0.003817	0.015268	0	0.282454	0.213749	0	0	0	0	0.003817	0	0.377877	0	0	0.026719	0	0.129776	0.003817	0.141227	0	0.007634	0.003817	0.022902	0
9	BP	0	0	0.007182	2.32447	0	0	0	0	0	0	0	0	0	0	0	0	0.253752	2.12577	1.03416	0	0	0	0	0	0	0	0	0	0.047878	0	0	0	0.019151	0	0	0.04309	0	0	0.002394	0	0.007182	0	0	0	0	0	0	0
10	BP	0	0	0.087887	0	0	0	0	0	0	0	0	0.005022	0	0	0.002511	0	1.35346	0	5.8181	0	0	0	0	0	0	0.010044	0	0.002511	0.251105	0	0	0	0	0	0	0.256127	0	0	0.040177	0.002511	0.015066	0.002511	0.007533	0	0	0	0.002511	0
11	BP	0	0	0.086893	0.059453	0	0	0	0	0	0	0	0	0	0	0	0	0	0	0.681423	2.18604	0	0	0	0.004573	0	0	0	0.01372	0.009147	0	0	0	0	0	0	0.018293	0	0	0	0	0.091466	0	0	0	0	0	0.004573	0
12	BP	0	0	1.09632	0.024916	0	0	0	0	0.010678	0.007119	0	0	0	0	0.053392	0	0.017797	0	11.0379	0.060511	0	0	0	0.099665	0	0.010678	0	0.715455	0.242045	0	0	0	0	0	0.003559	0.256282	0	0	0.032035	0.003559	0.099665	0.003559	0.106784	0	0.014238	0.007119	0.014238	0
13	BP	0	0	0.14096	2.83486	0	0.003132	0	0	0.003132	0.003132	0	0	0	0	0.01253	0	0.006265	0.050119	4.4324	1.75417	0	0	0	0.003132	0	0	0	0.006265	0.006265	0	0	0	0.015662	0.692269	2.15512	0.093973	0	0.259992	0.003132	0.015662	0.006265	0	0.043854	0	0	0.034457	0	0
14	BP	0	0	0.453271	0.003261	0.003261	0.006522	0	0	0	0.009783	0	0	0	0	0.052175	0	0.048914	0	26.0614	0.022827	0	0	0	0	0.003261	0	0	0.013044	0.026088	0	0	0	0	0	0	0.772843	0	0	0.006522	0	0.003261	0	0.371747	0	0.006522	0.013044	0.016305	0
15	BP	0	0	0.404994	6.57027	0.010041	0	0	0	0	0	0	0	0	0	0.073635	0	0.016735	0	24.4235	0.010041	0.003347	0	0	0	0	0	0	0.006694	0.016735	0	0	0	0	0	0	0.538876	0	0	0.010041	0	0.036818	0	0.304582	0	0	0.023429	0.036818	0
16	BP	0.049188	0	0.747664	1.24938	0.006558	0.006558	0	0	0	0	0	0.003279	0	0	0.078701	0	0.049188	0.17052	31.6937	2.40695	0	0	0	0.203312	0	0.006558	0	0.816527	0.026234	0	0.006558	0	0.013117	0	0.137727	0.80669	0	0.013117	0.022955	0	0.04263	0.013117	0.291851	0	0	0.075422	0.039351	0
17	BP	0	0	0.020067	4.47285	0	0	0	0	0	0.886945	0	0.010033	0	0	0.002007	0	0.004013	0.06622	9.20456	6.46747	0	0	0	0	0.07224	0	0.002007	0	0	0	0	0	0.004013	0	0.537785	0.222739	0	0	0	0	0.022073	0	0.052173	0	0	0	0.116386	0
18	BP	0	0	0.077223	0.003861	0	0	0	0	0	0	0.003861	0	0	0	0.003861	0	0	0.003861	1.11201	0.127418	0	0	0	0	0	0	0	0	0	0	0	0	0	0	0	0.015445	0	0	0	0	0.030889	0	0.019306	0	0	0.003861	0.003861	0
19	BP	0	0	0.70791	0	0.015389	0.003847	0	0	0	0.003847	0	0	0	0	0.053863	0	0.046168	0	27.293	0.096183	0	0.003847	0	0	0	0	0	0.007695	0.007695	0	0	0	0	0	0	0.83872	0	0	0.011542	0	0.046168	0	0.365497	0	0	0.007695	0.111573	0
20	BP	0	0	0.024321	0.772177	0.002027	0	0	0	0.008107	1.1532	0	0	0	0	0	0	0.008107	0.705296	8.15752	0.00608	0.002027	0	0	0	0	0	0	0	0	0	0	0	0	0	0	0.31414	0	0	0	0	0.016214	0	0.036481	0	0	0.002027	0.036481	0
21	BP	0	0	0.083175	0.182985	0	0	0	0	0	2.92538	0	0	0	0	0.004753	0	0.009506	0.161597	22.7258	0.339829	0	0.002376	0	0	0	0	0.007129	0.002376	0	0	0	0	0	0	0	0.734316	0	0	0	0	0.057034	0	0.106939	0	0	0.007129	0.092681	0
22	BP	0	0	0.078765	1.60937	0	0	0	0	0	2.70569	0	0	0.002129	0.002129	0.008515	0	0.012773	0.002129	22.9101	0.006386	0	0.002129	0	0	0.108568	0	0.006386	0.006386	0	0	0	0	0	0	0	0.481107	0	0	0	0	0	0	0.108568	0	0	0	0.134114	0
23	BP	0	0	0.051366	2.70528	0	0	0.002446	0	0	2.33838	0	0	0	0	0	0	0.007338	0.06115	18.8147	1.34041	0.002446	0	0	0	0.002446	0	0.014676	0.004892	0.002446	0.002446	0	0	0.11007	0	0.022014	0.454957	0	0	0	0	0.02446	0.002446	0.090502	0	0	0.041582	0.105178	0
24	BP	0	0	0.10514	0.070856	0	0	0	0	0	5.23874	0	0	0	0	0.004571	0	0.034285	0.050285	29.5376	0.004571	0	0.002286	0	0.002286	0	0	0.018285	0.006857	0	0	0	0	0	0	0	0.882266	0	0	0	0	0.191996	0	0.372563	0.006857	0	0	0.130283	0
25	BP	0	0	0.151965	0.002268	0.002268	0.002268	0.015877	0	0.108871	4.04863	0	0.002268	0	0.006804	0.004536	0.011341	0.02495	0.002268	30.0279	1.07737	0.029486	0.002268	0	0	0.027218	0.002268	0.015877	0.006804	0	0.015877	0.004536	0	0	0.002268	0	0.773436	0.004536	0	0	0	0.095262	0	0.208669	0.011341	0	0.013609	0.247227	0
26	BP	0	0	0.059894	0	0	0	0	0	0	1.79897	0	0	0	0	0.008556	0	0.004278	0.002139	12.5094	0.002139	0	0	0	0.004278	0	0	0.004278	0.004278	0.002139	0	0	0	0	0	0	0.329419	0	0	0	0	0.002139	0	0.074868	0	0	0.002139	0.085563	0
27	BP	0	0	0.111898	0.002035	0	0	0	0	0	3.59497	0	0	0	0	0.006104	0	0.016276	0	25.7935	0.394694	0	0	0	0	0	0	0.006104	0	0.010173	0	0	0	0	0	0	0.693766	0	0	0	0	0.191243	0	0.146484	0	0	0.002035	0.105794	0
1	CF	0	0	0.035191	0	0	0	0	0	0	0	0	0	0	0	0	0	0.002707	0.010828	0.414174	0	0	9.07934	0	0	0	0	0	0	0	0	0	0	0	0	0	0.005414	0	0	0	0	0.002707	0	38.5182	0	0	0	0	0
3	CF	0	0	0	0.162934	0	0	0	0	0	0.151084	0	0	0	0	0	0	0	0.029624	0.414741	18.216	0	0	0.002962	0	0	0	0.002962	0	0	0	0	0	0	0	0	0.008887	0	0	0	0	0	0	0.014812	0	0	0	0	0
4	CF	0	0	0.019136	0.049753	0	0	0	0	0	0	0	0	0	0	0	0	0	0.02679	0.107161	0	0	0	0	0	0	0	0	0	0	0	0	0	0	0	0	0.072716	0	0	0	0	0	0	5.84025	0	0	0.015309	0	0
5	CF	0	0	0.017182	0.475372	0	0	0	0	0	0	0	0	0	3.43643	0	0	0	0.011455	0.252005	0.126002	0	0.922108	0	0	4.11226	0	0	0.005727	0	0	0	0	0	0	0	0.011455	0	0	0	0	0.005727	0	0.045819	1.35739	0	0	3.51088	0
6	CF	0	0	0.003844	0.053815	0	0	0	0	0	0	0	0	0.003844	0	0	0	0	0.015376	0.049971	11.2474	0	0	0	0	0	0	0	0	0	0	0	0	0	0	0.003844	0.003844	0	0	0	0	0	0	0.123006	0	0	0	0	0
7	CF	0	0	0.010927	0	0	0	0	0	0	0.003642	0	0	0	0	0	0	0	0	0.342391	0	0	0.19305	0	0	0	0	0	0	0	0	0	0	0	0	0	0.003642	0	0	0	0	0	0	0.101989	0	0	0	0.276827	0
8	CF	0	0	0.00975	0	0	0	0	0	0	0	0	0	0	0	0	0	0	0	0.05525	86.8244	0	0.04225	0	0	0	0	0	0	0	0	0	0	0	0	0	0.01625	0	0	0	0	0	0	0.01625	0	0	0	0.169001	0
9	CF	0	0	0	0.146713	0	0	0.011073	0	0	0	0	0	0	0.008304	0	0	0.022145	0.218685	0.116263	16.1301	0	1.59723	0	0	0	0	0	0	0.002768	0	0	0	0	0	0	0.0609	0	0	0	0	0	0	0	0	0	0	50.6021	0
10	CF	0	0	0	0	0	0	0	0	0	0	0	0	0.005622	0	0	0	0.028109	0	0.075894	0	0	0	0	0	0	0	0	0	0	0	0	0	0	0	0	0.019676	0	0	0	0	0	0	0	0	0	0	53.9521	0
11	CF	0	0	0.002771	0.002771	0	0	0	0	0	0	0	0	0	0	0	0	0	0	0.011082	33.9817	0	0	0	0	0	0	0	0.002771	0	0	0	0	0	0	0	0	0	0	0	0	0	0	0.019394	0	0	0	0.515335	0
12	CF	0	0	0.003253	0	0	0	0	0	0	0	0	0	0	0	0	0	0	0	0.091095	0.078082	0	7.21606	0	0	0	0	0	0	0	0	0	0	0	0	0	0.035787	0	0	0	0	0	0	0.182191	0	0	0	63.5195	0
13	CF	0	0	0	0.020585	0	0	1.92981	0	0	0	0	0	0	0.8028	0	0	0	0	0.025731	47.4012	0	1.29683	0	0	0	0	0	0	0	0	0	0	0	0	0	0.015438	0	0	0	0	0	0	3.6795	0	0	0	6.25772	0
14	CF	0	0	0.139151	0	0	0	0	0	0	0	0	0	0	0.004489	0.017955	0	0.013466	0	4.91067	0.040399	0	9.01338	0	0	0	0	0	0.004489	0.004489	0	0	0	0	0	0	0.112218	0	0	0	0	0	0	0.520693	0	0	0	27.3139	0
15	CF	0	0	0.007112	0.096007	0	0	0	0	0	0	0	0	0	0.003556	0	0	0	0	0.099563	0.003556	0	0.074672	0	0	0	0	0	0.003556	0	0	0	0	0	0	0	0.024891	0	0	0	0	0	0	0.120897	0	0	0	73.7724	0
16	CF	0	0	0.011864	0	0	0	0	0	0	0	0	0	0	0	0	0	0	0	0.035591	0	0	0	0	0	0	0	0	0	0	0	0	0	0	0	0	0	0	0	0	0	0	0	12.6626	0	0	0	0.363823	0
17	CF	0	0	0	0.002241	0	0	6.06271	0	0	0.020172	0.035861	0	0.006724	0.01793	0	0	0	0	0.174821	39.8682	0	1.86028	0.035861	0	0.033619	0	0	0	0	0	0	0	0	0	0	0.008965	0	0	0	0	0	0	0.002241	0.062756	0	0	47.5917	0
18	CF	0	0	0.003899	0.019493	0	0	0	0	0	0	0	0	0	0	0	0	0	0	0.046784	82.6394	0	1.85185	0	0	0	0	0	0	0	0	0	0	0	0	0	0.050682	0	0	0	0	0	0	0	0	0	0	2.15984	0
19	CF	0	0	0	0	0	0	0	0	0	0	0	0	0	0	0	0	0	0	0.039379	0.043754	0	0	0	0	0	0	0	0	0	0	0	0	0	0	0	0	0	0	0	0	0	0	79.0899	0	0	0	0.131262	0
20	CF	0	0	0	0.47504	0	0	0.002684	0	0	0.040258	0	0	0.091251	0	0	0	0	0.002684	0.273752	0.029522	0	0.053677	0	0	0	0	0	0	0	0	0	0	0	0	0	0.17445	0	0	0	0	0	0	0.032206	0	0	0.297907	1.89211	0
21	CF	0	0	0.002399	0.038385	0	0	0	0	0	0.091164	0	0.014394	0.007197	0	0	0.002399	0	0.023991	0.38145	0.079169	0	0.237507	0	0	0	0	0	0	0	0	0	0	0	0	0	0.023991	0	0	0	0	0	0	2.74213	0	0	0.004798	61.0369	0
22	CF	0	0	0	0.004382	0	0	0	0	0	0.050393	0	0	0	0	0	0	0	0	0.32427	49.4161	0	0.074494	0	0	0	0	0	0	0	0	0	0	0	0	0	0.010955	0	0	0	0	0	0	2.44736	0	0	0	14.7324	0
23	CF	0	0	0.002131	0.104424	0	0	0.014918	0	0	0.036229	0	0	0	0.002131	0	0	0	0.002131	0.389992	47.3084	0	0.014918	0	0	0	0	0	0	0	0	0	0	0	0	0	0.014918	0	0	0	0	0	0	0.002131	0.008524	0	0	37.2198	0
24	CF	0	0	0	0.066563	0	0	0	0	0	0.097071	0	0	0.002773	0	0	0	0	0.013867	0.418793	0.002773	0	0.013867	0	0	0	0	0	0	0	0	0	0	0	0	0	0.016641	0	0	0	0	0	0	55.8825	0	0	0.07211	0.00832	0
25	CF	0	0	0.109441	0	0	0	0	0	0.031269	3.97634	0	0	0	0.005211	0.002606	0.005211	0.015634	0.01824	23.9258	0.84165	0.007817	0.164161	0	0	0.005211	0	0.015634	0	0	0.007817	0	0	0	0	0	0.789535	0	0	0	0	0.005211	0	0.156344	0.093806	0	0.002606	0.596712	0
26	CF	0	0	0.002372	0	0	0	0	0	0	0.488592	0	0	0	0	0	0	0	0	2.2627	0.004744	0	0	0	0	0	0	0	0	0	0	0	0	0	0	0	0.099616	0	0	0	0	0	0	0.365258	0	0	0	73.7963	0
27	CF	0	0	0	0.00211	0	0	0	0	0.016877	0.042192	0	5.17067	0	0	0	0	0	0	0.483102	20.2607	0.00211	0.196194	0	0	0	0	0	0	0	0	0	0	0	0	0	0.046412	0	0	0	0	0	0	0.476773	0	0	0	16.0415	0
1	CP	0	0	0.243297	0	0.002534	0	0	0	0	0.002534	0	0	0	0	0.005069	0	0.005069	0.930103	4.01186	0.005069	0	0.002534	0	0	0	0	0	0	0.002534	0	0	0	0	0	0	0.114045	0	0	0.002534	0	0.522074	0	0.053221	0	0	0	0.005069	0
2	CP	0	0	0.217919	2.70641	0	0	0	0	0	0	0	0	0	0	0	0	0	0	4.31971	0.00703	0	0	0	0.003515	0	0	0	0	0.003515	0	0	0	0	0	0.014059	0.123019	0	0	0	0	0.003515	0	0.063267	0	0	0.014059	0.00703	0
3	CP	0	0	0.119779	0	0.00452	0	0	0	0.00452	4.8861	0	0	0	0	0.00678	0	0.01582	0	28.0374	0.02486	0	0	0	0	0	0	0.0113	0.00226	0	0	0	0	0	0	0	0.811336	0	0	0	0	0.08136	0	0.235039	0	0	0.00226	0.169499	0
4	CP	0	0	0.072741	1.85015	0	0	0	0	0	0	0	0	0	0	0.006325	0	0.003163	2.24232	3.57064	0.012651	0	0	0	0	0	0	0	0	0.003163	0	0	0	0	0	0	0.069578	0	0	0.006325	0	0.009488	0	0.041115	0	0	0	0.006325	0
5	CP	0	0	0.108913	3.06771	0.005186	0	0	0	0	0.002593	0	0	0	0	0.002593	0	0.007779	0.347483	2.29495	1.4418	0	0	0	0	0	0	0	0.002593	0.002593	0	0	0	0.010373	0	0	0.077795	0	0	0.005186	0	0.103726	0	0.033711	0	0	0	0.005186	0
6	CP	0	0	0.45092	2.60118	0	0.007453	0	0	0	0.007453	0	0	0	0	0.014906	0	0.01118	1.95647	3.03347	0.037266	0.03354	0	0	0.02236	0	0.014906	0	0.074532	0.119252	0.007453	0	0	0.003727	0	0	0.059626	0	0	0.01118	0	0.093165	0	0.078259	0	0	0	0.458374	0
7	CP	0	0	0.443673	0	0	0	0.054655	0	0	0.00643	0	0	0.003215	0.016075	0	0	0.003215	0	3.44007	0.208976	0	0.003215	0	0.01286	0	0.01286	0.003215	0.106096	0.048225	0	0	0	0	0	0	0.106096	0	0	0.00643	0	0.093236	0	0.035365	0	0	0.00643	0.05787	0
8	CP	0	0	1.05045	0	0	0.003994	0	0	0	0.007988	0	0	0	0	0.031953	0	0.007988	0	12.0502	0.19571	0	0	0	0.043935	0.011982	0.023965	0	0.307545	0.227663	0	0	0	0	0	0	0.243639	0	0	0.01997	0	0.055917	0.007988	0.17574	0	0	0.003994	0.043935	0
9	CP	0	0	0.007987	1.97013	0	0	0	0	0	0	0	0	0	0	0	0	0.087857	1.99143	0.359415	0	0	0	0	0	0	0	0	0	0.005325	0	0	0	0.023961	0	0	0.021299	0	0	0	0	0.002662	0	0	0	0	0	0	0
10	CP	0	0.013112	0.031469	0	0	0	0	0	0	0	0	0	0	0	0.002622	0	2.17135	0	3.59531	0	0	0	0	0.002622	0	0.175701	0	0.01049	0.335667	0	0	0	0	0	0	0.277974	0	0	0.007867	0	0.015734	0.020979	0	0	0	0.002622	0.005245	0.018357
11	CP	0	0	0.066102	0.006295	0	0	0	0	0	0	0	0	0	0	0.006295	0	0.003148	0	0.585476	5.02691	0	0	0	0	0	0	0	0.003148	0.006295	0	0	0	0	0	0	0.006295	0	0	0	0	0.094432	0	0.009443	0	0	0	0	0
12	CP	0	0	0.649796	0.00361	0.00361	0.00722	0	0	0.00722	0	0	0	0	0.00361	0.03249	0	0.02888	0	15.0644	0.332118	0.00722	0	0	0	0.01083	0	0	0.01083	0.01444	0	0	0	0	0	0	0.324898	0	0	0.00722	0	0.01444	0.00361	0.144399	0	0.01444	0.02166	0.093859	0
13	CP	0	0	0.038579	0.070143	0.003507	0	0	0	0	0	0	0	0	0	0.003507	0	0	0.003507	1.21348	20.9554	0	0	0	0	0	0	0	0	0.003507	0	0	0	0.007014	0	0.319153	0.045593	0	0.010522	0	0	0.227966	0	0.021043	0	0	0	0	0
14	CP	0	0	0.521381	0	0.008763	0	0	0	0.013144	0.008763	0	0	0	0.008763	0.06572	0	0.035051	0	23.7688	0.350508	0	0.008763	0	0	0	0	0	0.004381	0.021907	0.004381	0.004381	0	0	0	0	0.757974	0	0	0.004381	0	0.039432	0	0.249737	0	0.030669	0.013144	0.021907	0
15	CP	0	0	0.347669	3.26638	0.004292	0.008584	0.004292	0	0.004292	0.008584	0	0	0	0	0.07726	0	0.047214	0	14.8081	0.030045	0	0.339085	0	0	0	0	0	0.004292	0.017169	0	0.004292	0	0	0	0	0.278994	0	0	0	0	0.008584	0.004292	11.4473	0	0.004292	0.004292	0.030045	0
16	CP	0.013381	0	1.21766	0.129349	0.013381	0.022302	0	0	0.00446	0.017841	0	0	0	0	0.075825	0	0.062444	0.017841	33.6931	1.88225	0	0	0	0	0	0	0	0.013381	0.022302	0	0	0	0.008921	0	0.053524	0.923283	0	0	0.00446	0	0.084746	0	0.325602	0	0	0.040143	0.066905	0
17	CP	0	0	0.089838	0.294905	0.003906	0	0	0	0	6.61094	0	0.001953	0	0.001953	0.007812	0	0.01953	0.009765	34.2499	0.369119	0	0	0	0	0	0	0.01953	0.021483	0.005859	0	0	0.003906	0.007812	0	0.117181	1.29485	0	0	0	0	0.003906	0	0.199207	0	0	0.007812	0.136711	0
18	CP	0	0	0.186931	0.004064	0.008127	0.004064	0	0	0	0.012191	0	0	0	0	0.020319	0	0.016255	0	8.44847	0.089402	0	0	0	0	0	0	0	0	0.008127	0	0	0	0	0	0	0.304779	0	0	0.004064	0	0.044701	0	0.113784	0	0	0	0.012191	0
19	CP	0	0	0.813471	0.006695	0.010043	0.01339	0	0	0.003348	0	0	0	0	0	0.117167	0	0.123862	0	39.9404	0.016738	0.010043	0	0	0	0.016738	0.016738	0	0.01339	0.046867	0	0	0	0	0	0	1.17501	0	0	0.023433	0	0.043519	0	0.478709	0	0.003348	0.0703	0.040171	0
20	CP	0	0	0.12622	0.268217	0	0	0	0	0.002254	3.93085	0	0	0	0	0.009016	0	0.009016	0.175806	23.0284	0.581513	0	0	0	0	0	0	0.002254	0.009016	0.004508	0	0	0	0	0	0	0.755066	0	0	0	0	0.040571	0	0.18933	0	0	0.006762	0.092411	0
21	CP	0	0	0.08759	0.193214	0.002576	0	0	0	0.007729	2.98065	0	0	0	0	0	0	0.010305	0.041219	20.0196	0.231857	0	0	0	0	0	0	0.005152	0	0.002576	0	0	0	0	0	0	0.692995	0	0	0	0	0.028338	0	0.113352	0	0	0.002576	0.105624	0
22	CP	0	0	0.050954	0.68482	0	0	0	0	0.004076	2.07688	0	0	0	0.006114	0.004076	0	0.004076	2.01777	13.9389	0.097831	0	0.008153	0	0	0	0	0.006114	0.002038	0.002038	0	0	0	0	0	0	0.415783	0	0	0	0	0.002038	0	0.093755	0.063183	0	0	0.277189	0
23	CP	0	0	0.054923	3.05034	0	0	0.002112	0	0.004225	3.02922	0	0	0	0	0	0.010562	0.00845	0.080272	17.8352	0.90623	0.004225	0	0	0	0	0	0.014787	0	0	0.002112	0.002112	0	0.342213	0	0.035911	0.692875	0	0	0	0	0.006337	0.002112	0.133083	0.002112	0	0.023237	0.057035	0
24	CP	0	0	0.086279	0.381786	0	0	0	0	0	3.88904	0	0	0	0	0.004314	0	0.017256	0.187658	22.7821	0.025884	0	0	0	0	0	0	0.012942	0.006471	0.002157	0	0	0	0	0	0.002157	0.631997	0	0	0	0	0.194129	0	0.847695	0	0	0	0.140204	0
25	CP	0	0	0.133396	0	0.00247	0.00247	0.00247	0.004941	0.059287	5.45688	0	0	0	0.007411	0.019762	0.00247	0.014822	0.004941	30.7527	0.513821	0.009881	0.00247	0	0.00247	0.009881	0	0.017292	0.004941	0.004941	0.004941	0.00247	0	0	0	0	0.948593	0	0	0	0	0.029644	0	0.200094	0.012351	0	0.037054	0.205034	0
26	CP	0	0	0.022115	0.003686	0	0	0	0	0	1.05969	0	0	0	0	0.001843	0	0	0	6.64381	0.007372	0	0	0	0	0	0	0	0	0	0	0	0	0	0	0	0.160336	0	0	0	0	0.001843	0	0.036859	0	0	0	0.058974	0
27	CP	0.002207	0	0.105937	0	0	0	0	0	0	3.35025	0	0.002207	0	0	0.011035	0	0.008828	0	19.1393	0.339881	0	0	0	0	0.002207	0	0.008828	0.011035	0.004414	0	0	0	0	0	0	0.551755	0	0	0	0	0.116972	0	0.134628	0	0	0	0.099316	0
1	F	0	0	0	0.027129	0	0	0	0	0	0.011304	0	0	0.004522	0.110777	0	0	0	0.004522	0.18086	0	0	0.153731	0	0	10.8923	0	0	0	0	0	0	0	0	0	0	0.009043	0	0	0	0	0.002261	0	4.16657	0	0	0.002261	17.3106	0
2	F	0	0	0.002231	0.004461	0	0	0	0	0	0.216368	0	0	0.055765	0	0	0	0	0.004461	2.01869	0.004461	0	3.15853	0	0	0	0	0	0	0	0	0	0	0	0	0	0.051304	0	0	0	0	0	0	0.028998	0	0	0.022306	0.024537	0
3	F	0.010114	0	0	0.085965	0	0	0	0	0	0.022755	0	0	0	0	0	0	0	0	0.159288	0	0	15.4889	0	0	0	0	0	0	0	0	0	0	0	0	0	0.012642	0	0	0	0	0	0	0.121362	9.93907	0	0.002528	25.2029	0
4	F	0	0	0	0.032474	0	0	0	0	0	0.069588	0	0	0.00232	0.273712	0	0	0	0	0.582218	0.00232	0	0.519589	0	0	14.7549	0	0.00232	0.00232	0	0	0	0	0	0	0	0.018557	0	0	0	0	0	0	0.552063	0	0	0	7.25337	0
5	F	0	0	0.09827	0.117925	0	0	0	0	0	4.11207	0	0	0	0	0.002184	0	0.021838	0	31.3068	0.010919	0	0.004368	0	0	0	0.04586	0.013103	0.004368	0	0	0	0	0	0	0.013103	0.849493	0	0	0	0	0.008735	0.002184	0.20746	0.021838	0	0.338487	0.168152	0
6	F	0	0	0	0.030406	0	0	0	0	0	0.003041	0	0	0.003041	0.009122	0	0	0	0.003041	0.085137	34.0945	0	1.35308	0	0	0	0	0	0	0	0	0	0	0	0	0	0	0	0	0	0	0	0	0.218925	5.71333	0	0	17.7055	0
7	F	0	0	0.002866	0.042985	0	0	0	0	0	0	0	0	0.008597	0.011463	0	0	0	0	0.160477	6.17263	0	3.06912	0	0	0	0	0	0	0	0	0	0	0	0	0	0.011463	0	0	0	0	0	0	0.154746	7.21573	0	0.002866	30.6196	0
8	F	0	0	0.003535	0.01414	0	0	0	0	0	0	0	0	0.01414	0.024745	0	0	0	0.003535	0.095447	32.2151	0	1.28323	0	0	0.00707	0	0	0	0	0	0	0	0	0	0	0	0	0	0	0	0	0	0.137868	9.44924	0	0	15.6957	0
9	F	0	0	0.003526	0.007051	0	0	0	0	0	0	0	0	0	0	0	0	0	0	0.038783	0	0	0.239749	0	0	0.821493	0	0	0	0	0	0	0	0	0	0	0.028206	0	0	0	0	0	0	3.16257	0	0	0.003526	43.7471	0
10	F	0	0	0	0.017064	0	0	0	0	0	0	0	0	0	0	0	0	0	0	0.02389	0	0	0.2389	0	0	0.846387	0	0	0	0	0	0	0	0	0	0	0.116037	0	0	0	0	0	0	2.93505	0	0	0	29.6543	0
11	F	0	0	0	0.032263	0	0	0	0	0	0	0	0	0	0	0	0	0	0	0.017924	0	0	0.139805	0	0	0.003585	0	0	0	0	0	0	0	0	0	0	0.333381	0	0	0	0	0	0	9.4924	0	0	0.003585	67.7624	0
12	F	0	0	0	0.122372	0	0	0	0	0	0	0	0	0	0.454526	0	0	0	0	0.087409	0	0	0.655566	0	0	0.826013	0.00437	0	0	0	0	0	0	0	0	0	0.061186	0	0	0	0	0	0	0.061186	36.9215	0	0	14.016	0
13	F	0	0	0	0.09627	0	0	0	0	0	0	0	0	0	0.540356	0	0	0	0	0.021738	0	0	0.708053	0	0	0.748424	0	0	0	0	0	0	0	0	0	0	0.024844	0	0	0	0	0	0	0.055899	39.0454	0	0.009316	17.1641	0
14	F	0.003321	0	0	0.056463	0	0	0	0	0	0	0	0	0	0.259067	0	0	0	0.006643	0.026571	0	0	0.252425	0	0	0.464993	0	0	0	0	0	0	0	0	0	0	0.016607	0	0	0	0	0	0	0.049821	33.3765	0	0.016607	22.8976	0
15	F	0	0	0	0.045824	0	0	0	0	0	0	0	0	0	0.211937	0	0	0	0	0.017184	0	0	0.08592	0	0	0.452515	0	0	0	0	0	0	0	0	0	0	0.005728	0	0	0	0	0	0	0.022912	43.0519	0	0	18.5187	0
16	F	0	0	0	0.058877	0	0	0	0	0	0	0	0	0.054348	0	0	0	0	0.049819	0.072464	0	0	14.1938	0	0	0	0	0	0	0	0	0	0	0	0	0	0	0	0	0	0	0	0	0.027174	0	0	0	9.91848	0
17	F	0	0	0.005006	0.115138	0	0	0	0	0	0	0	0	0	0.280336	0	0	0	0	0.035042	0	0	0.705847	0	0	0.525631	0	0	0	0	0	0	0	0	0	0	0.045054	0	0	0	0	0.005006	0	0.120144	37.8154	0	0.010012	20.5447	0
1	P	0	0	0.038968	1.54789	0	0	0	0	0	1.80118	0	0	0	0	0.002165	0	0.006495	0.049792	11.5539	7.50346	0	0	0	0	0	0	0.00433	0	0	0	0	0	0.101749	0	0.313907	0.285764	0	0.021649	0	0.075771	0.450294	0	0.099584	0	0	0.00433	0.041133	0
2	P	0	0	0	2.47688	0	0	0	0	0	0.192057	0	0.827833	0	0	0	0	0	0.055189	1.71086	9.51677	0	0	0	0	0	0	0	0	0	0	0	0.20751	0.456964	0	15.9849	0.121415	0	0.101547	0	0.037528	0	0	0.006623	0	0	0.092717	0.004415	0
3	P	0.018503	0	0.023128	3.96188	0.002313	0	0	0	0	1.4062	0	0.057821	0	0	0	0	0.002313	0.314545	10.9721	2.27583	0	0	0	0	0	0	0.002313	0	0	0	0	0	0.060134	0	0.185027	0.337674	0	0.043944	0	0	0.030067	0.002313	0.043944	0	0	0.018503	0.064759	0
4	P	0.222901	0	0	1.23097	0	0	0	0	0	0.216876	0	0	0	0	0	0	0	0.028114	1.31531	15.0608	0	0	0	0	0	0	0	0	0	0	0	0	0.008032	0	0.367485	0.058235	0	0.020081	0	0	0.044178	0	0.008032	0	0	0.002008	0.014057	0
5	P	0	0	0.004515	0.144483	0	0	0	0	0	0.767564	0	0	0.002258	0.162543	0.004515	0	0.002258	0.002258	4.39543	15.1278	0	1.14909	0	0	0	0	0	0.002258	0.002258	0	0	0	0	0	0	0.117392	0	0	0	0	0	0	0.200921	10.9649	0	0.004515	29.0365	0
6	P	0	0	0.008291	1.37628	0	0	0	0	0	0	0	0	0	0	0	0	0	0.004145	1.30995	0.190689	0	0.004145	0	0	0	0	0	0	0	0	0	0	0.0456	0	0.555486	0.066327	0	0.008291	0	0	0.004145	0	0	0	0	0.004145	0.024873	0
7	P	0.00394	0	0.063044	0.807754	0	0	0	0	0	0	0	0	0	0	0.00394	0	0	0.007881	8.31002	0.413728	0	0	0	0	0	0	0	0	0.031522	0	0	0	0.023642	0	0.090626	0.122148	0	0.00394	0	0	0.015761	0	0.027582	0	0	0.00394	0	0
8	P	0	0	0.007517	0.454785	0	0	0	0	0	0.003759	0	0	0	0	0.011276	0	0	0.003759	3.736	0.191686	0	0	0	0	0	0	0.003759	0	0.003759	0	0	0	0.018793	0	0.533714	0.075171	0	0.007517	0	0	0.037586	0	0.003759	0	0	0	0.003759	0
9	P	0	0	0.00336	2.91637	0	0	0	0	0	0	0	0.295669	0	0	0	0	0	0.060478	0.614857	8.75248	0	0	0	0	0	0	0	0	0	0	0	0	0.221752	0	0.423344	0.040319	0	0.090717	0	0	0.030239	0	0.00336	0.00336	0	0	0.00672	0
10	P	0	0	0.006104	2.00513	0	0	0	0	0	0	0	0.625649	0	0	0	0	0	0.112922	0.961362	12.278	0	0	0	0	0	0	0	0	0.003052	0	0	0	0.112922	0	0.372337	0.027467	0	0.137337	0	0	0.10987	0	0	0	0	0	0.006104	0
11	P	0	0	0.006553	1.91356	0	0	0	0	0	0	0	0.03932	0	0	0.003277	0	0.003277	0.114683	2.1462	1.47449	0	0	0	0	0	0	0.003277	0	0.003277	0	0	0	0.085193	0	0.317835	0.042596	0	0.360431	0	0	0.127789	0	0.006553	0	0	0	0.00983	0
12	P	0	0	0.058787	0.011023	0	0	0	0	0	0	0	0	0	0	0.003674	0	0.007348	0.003674	11.3385	0.011023	0	0.014697	0	0	0.003674	0	0	0.003674	0.014697	0	0	0	0	0	0	0.150641	0	0	0	0	0.106551	0	0.007348	0.562149	0	0	0.345372	0
13	P	0.013869	0	0.033285	1.38134	0	0	0	0	0	0	0	0	0	0.002774	0.008321	0	0.011095	0.063797	6.87618	1.84456	0	0	0	0	0.005548	0	0.002774	0	0.02219	0	0	0	0.052702	0	0.163653	0.127593	0	0.008321	0	0	0.393876	0	0.002774	0.033285	0	0	0.016643	0
14	P	0	0	0.022199	0.332978	0	0	0	0	0	0	0	0	0	0	0	0	0.00444	0.013319	3.78263	1.08773	0	0.031078	0	0	0	0	0	0	0.00444	0	0	0	0.00444	0	0.097674	0.044397	0	0	0	0	0.657077	0	0	0.013319	0	0.062156	0.013319	0
15	P	0	0	0.145314	0.012109	0	0	0	0	0	0.004036	0	0.004036	0	0.008073	0.020182	0	0.028255	0.016146	36.2477	0.008073	0	0.096876	0	0	0.012109	0	0.008073	0	0.052474	0	0	0	0	0	0	0.524744	0	0	0	0	0.16146	0	0.060547	1.39663	0	0.008073	0.795189	0
16	P	0	0	0.125235	2.536	0	0	0	0	0	0	0	0	0	0	0	0	0	0.913645	1.07588	9.33569	0	0.002846	0	0	0	0	0	0	0	0	0	0	0.116696	0	0.002846	0.028462	0	0	0	0	0.06831	0	0.002846	0	0	0.002846	0.011385	0
17	P	0	0	0.053782	0	0	0	0	0	0	0	0	0	0	0.002831	0.002831	0	0.002831	0.028306	9.31273	0	0	0.011322	0	0	0	0	0.002831	0	0.011322	0	0	0	0	0	0	0.152853	0	0	0	0	0.070765	0	0.022645	0.113225	0	0	0.096241	0
18	P	0	0	0.083279	9.14621	0.003621	0.007242	0	0	0	0	0	0.003621	0	0	0.003621	0	0.010862	0.550366	16.0982	0	0	0	0	0	0	0	0.003621	0	0.025346	0	0	0	0.054312	0	0	0.391049	0	0	0	0	0.025346	0	0.021725	0.028967	0	0.007242	0.039829	0
19	P	0	0	0.065485	0.973544	0	0	0	0	0	0	0	0	0	0	0.004366	0	0.004366	0	6.15559	0.571903	0	0.004366	0	0	0	0	0	0	0.004366	0	0	0	0.021828	0	0.113507	0.122239	0	0	0	0.004366	0.16153	0	0.004366	0	0	0.026194	0.013097	0
20	P	0	0	0.035501	13.2774	0	0	0	0	0	0.003227	0	0	0	0	0.022592	0	0	2.26884	8.75908	0.6132	0	0	0	0	0.006455	0	0.003227	0	0.012909	0	0	0	0	0	0	0.116185	0	0	0	0	0.022592	0	0.019364	0.016137	0	0.003227	0.022592	0
21	P	0	0	0.030749	0.754759	0	0.002795	0	0	0	0	0	0	0	0	0.002795	0	0.002795	0.122998	3.41319	10.3318	0	0	0	0	0	0	0.002795	0	0.002795	0	0	0	0.061499	0	0.033545	0.064294	0	0.002795	0	0	0.254382	0	0	0.005591	0	0	0.008386	0
22	P	0	0	0.003495	1.89451	0	0	0	0	0	0	0	0.034954	0	0	0	0	0	0.062917	0.926282	0.978713	0	0	0	0	0	0	0	0	0	0	0	0	0.076899	0	0.290118	0.031459	0	0.066413	0	0	0.031459	0	0	0	0	0	0	0
[truncated: 134 more columns]
